# Supplementary material for: Chitosan stimulates root hair callose deposition, endomembrane dynamics, and inhibits root hair growth
Source: Plant Cell Environ. 2024 Sep 13;48(1):451–69. doi: 10.1111/pce.15111 (PMC11615431; doi:10.1111/pce.15111)
Supplement: Supplementary file 7 — Supporting information. [file PCE-48-451-s005.xlsx]

## Sheet: samples seedlings
sample	condition	Mapping rate
TP1	mock	69.2
TP2	mock	69
TP3	mock	72
TP8	LCC	70.5
TP9	LCC	67.2
TP10	LCC	69.6
TP11	HCC	60.9
TP13	HCC	58.7
TP12	HCC	56

## Sheet: TPM seedlings
gene_ID	eff_length	symbols	description	TP1	TP2	TP3	TP8	TP9	TP10	TP11	TP12	TP13	LCC	HCC	pval	qval	b	se_b	LCCvsmock	pval	qval	b	se_b	HCCvsmock
AT1G01010.1	1290	ANAC001, NAC001	NAC domain containing protein 1	6.48036	6.40686	6.36853	10.4127	9.42962	5.6023	11.7052	11.0455	22.6747	8.48155	15.1418	0.238722	1	0.286952	0.243554	.	4.72316e-06	3.02288e-05	1.11468	0.243554	.
AT1G01020.1	738	ARV1	Arv1-like protein	18.7654	23.6266	21.1557	22.6399	24.1998	21.3506	21.5517	12.5226	11.2325	22.7301	15.1023	0.585393	1	0.0862984	0.158193	.	0.200066	0.321529	-0.202703	0.158193	.
AT1G01020.2	576	ARV1	Arv1-like protein	0	0.414001	1.14192	0	1.23119	0	0	0	1.3798	0.410397	0.459932	NA	NA	NA	NA	.	NA	NA	NA	NA	.
AT1G01030.1	1077	NGA3	AP2/B3-like transcriptional factor family protein	0.725496	1.35053	1.45487	1.9147	0.620022	1.28567	0.866584	0.343735	1.32022	1.27346	0.843515	0.939981	1	0.0456021	0.605651	.	0.857548	0.910752	-0.108712	0.605651	.
AT1G01040.1	5730	DCL1, CAF, SUS1, SIN1, ASU1, EMB76, EMB60, ATDCL1	dicer-like 1	5.70519	4.69771	4.9522	5.60485	4.43532	5.05107	5.97859	4.32426	4.89842	5.03041	5.06709	0.915024	1	0.0115323	0.108077	.	0.0422648	0.0935323	0.219495	0.108077	.
AT1G01040.2	5733	DCL1	dicer-like 1	0.628575	0.256612	0.551527	0	0	0.388011	0.331558	0	0	0.129337	0.110519	0.0750375	1	-2.68427	1.50782	.	0.0749937	0.148847	-2.68468	1.50782	.
AT1G01050.1	639	AtPPa1, PPa1	pyrophosphorylase 1	87.5285	109.129	87.368	91.2793	87.4981	100.872	75.5414	79.742	73.7193	93.2166	76.3343	0.880395	1	-0.0134709	0.0895266	.	0.890191	0.933549	-0.0123603	0.0895266	.
AT1G01060.1	1938	LHY, LHY1	Homeodomain-like superfamily protein	6.16729	6.76501	7.14508	6.78921	7.36181	6.75472	8.30943	10.6591	7.73487	6.96858	8.90114	0.702443	1	0.0646695	0.169281	.	0.00193492	0.0067467	0.524778	0.169281	.
AT1G01060.4	1935	LHY, LHY1	Homeodomain-like superfamily protein	3.41317	4.63353	4.12822	5.02053	3.64692	5.10408	7.06629	2.03902	6.86902	4.59051	5.32478	0.698152	1	0.142237	0.366764	.	0.293896	0.430083	0.38496	0.366764	.
AT1G01060.5	1932	LHY	Homeodomain-like superfamily protein	0	0.126514	0	0	0	0	0	0	0	0	0	NA	NA	NA	NA	.	NA	NA	NA	NA	.
AT1G01070.1	1098		nodulin MtN21 /EamA-like transporter family protein	13.1437	14.1482	14.5854	9.68627	10.3505	10.8782	1.91125	2.95531	1.24873	10.305	2.03843	0.601551	1	-0.266809	0.510961	.	0.000842021	0.00325229	-1.70589	0.510961	.
AT1G01070.2	957		nodulin MtN21 /EamA-like transporter family protein	0	0	0	0	0	0	0	0	1.04299	0	0.347662	NA	NA	NA	NA	.	NA	NA	NA	NA	.
AT1G01073.1	111		unknown protein; FUNCTIONS IN: molecular_function unknown; INVOLVED IN: biological_process unknown; LOCATED IN: endomembrane system; Has 0 Blast hits to 0 proteins in 0 species (source: NCBI BLink).	0	0	0	0	0	0	0	0	0	0	0	NA	NA	NA	NA	.	NA	NA	NA	NA	.
AT1G01080.1	882		RNA-binding (RRM/RBD/RNP motifs) family protein	74.99	77.1654	76.4763	65.2293	67.9497	67.6914	45.9678	38.8056	34.6091	66.9568	39.7941	0.23985	1	-0.10488	0.089232	.	7.18725e-06	4.42907e-05	-0.400479	0.089232	.
AT1G01080.2	885		RNA-binding (RRM/RBD/RNP motifs) family protein	1.00039	0.289448	0.193191	0	0.554173	1.33906	0.558346	0	0	0.631079	0.186115	NA	NA	NA	NA	.	NA	NA	NA	NA	.
AT1G01090.1	1287	PDH-E1 ALPHA	pyruvate dehydrogenase E1 alpha	173.245	156.066	174.758	163.683	167.762	185.621	176.36	160.672	128.778	172.355	155.27	0.499628	1	0.0623951	0.0924268	.	0.0188482	0.0478403	0.217066	0.0924268	.
AT1G01100.1	339		60S acidic ribosomal protein family	532.487	487.833	586.005	423.071	408.985	535.237	308.249	392.427	460.553	455.764	387.076	0.297275	1	-0.111791	0.107255	.	0.427634	0.566315	0.0850795	0.107255	.
AT1G01100.3	291		60S acidic ribosomal protein family	10.5043	8.69688	10.1709	11.1686	7.63061	7.47872	0	12.2565	7.38792	8.75932	6.54813	0.933549	1	-0.0738309	0.885464	.	0.430255	0.568625	-0.698415	0.885464	.
AT1G01110.1	1095	IQD18	IQ-domain 18	0	0	0	0	0	2.35879	0	0	0	0.786262	0	NA	NA	NA	NA	.	NA	NA	NA	NA	.
AT1G01110.2	1584	IQD18	IQ-domain 18	3.24095	2.86214	2.60945	2.18855	3.13186	1.88071	0.949292	1.45958	1.32387	2.40037	1.24425	0.701863	1	-0.158242	0.413372	.	0.241846	0.370975	-0.483804	0.413372	.
AT1G01115.1	117		unknown protein; FUNCTIONS IN: molecular_function unknown; INVOLVED IN: biological_process unknown; LOCATED IN: endomembrane system; Has 0 Blast hits to 0 proteins in 0 species (source: NCBI BLink).	0	0	0	0	0	0	0	0	0	0	0	NA	NA	NA	NA	.	NA	NA	NA	NA	.
AT1G01120.1	1587	KCS1	3-ketoacyl-CoA synthase 1	48.028	39.8252	46.2213	45.6355	47.4566	46.6717	113.346	102.477	84.7708	46.5879	100.198	0.419665	1	0.0689214	0.0854042	.	3.95203e-36	4.02768e-34	1.07186	0.0854042	.
AT1G01130.1	375		CONTAINS InterPro DOMAIN/s: CBL-interacting protein kinase (InterPro:IPR020660), Calcium/calmodulin-dependent protein kinase-like (InterPro:IPR020636); BEST Arabidopsis thaliana protein match is: unknown protein (TAIR:AT5G47170.1); Has 176 Blast hits to 176 proteins in 20 species: Archae - 0; Bacteria - 0; Metazoa - 0; Fungi - 0; Plants - 176; Viruses - 0; Other Eukaryotes - 0 (source: NCBI BLink…	5.5788	6.74043	3.61042	3.04711	3.69165	8.17979	0.694255	0	0.481368	4.97285	0.391874	0.916778	1	-0.0752411	0.72006	.	0.00539502	0.016364	-2.00353	0.72006	.
AT1G01140.1	1344	CIPK9, SnRK3.12, PKS6	CBL-interacting protein kinase 9	32.818	33.7429	30.5961	32.8102	28.0372	32.6374	48.0756	45.5418	52.6442	31.1616	48.7538	0.957736	1	-0.00431616	0.081444	.	1.69266e-16	4.21235e-15	0.671267	0.081444	.
AT1G01140.2	1350	CIPK9, PKS6	CBL-interacting protein kinase 9	0	0	0	0	0	0.181125	0	0	0	0.060375	0	NA	NA	NA	NA	.	NA	NA	NA	NA	.
AT1G01140.3	1356	CIPK9, PKS6	CBL-interacting protein kinase 9	1.49397	0	0	0	0	0	0	0	0	0	0	NA	NA	NA	NA	.	NA	NA	NA	NA	.
AT1G01150.1	1038		Homeodomain-like protein with RING/FYVE/PHD-type zinc finger domain	0.181809	0.106269	0.075747	0	0	0.120533	0	0	0	0.0401777	0	NA	NA	NA	NA	.	NA	NA	NA	NA	.
AT1G01160.1	588	GIF2	GRF1-interacting factor 2	26.4234	27.2924	27.3286	22.7584	21.1573	25.8191	29.8943	20.897	26.7312	23.2449	25.8408	0.3403	1	-0.129912	0.136237	.	0.201305	0.323109	0.17409	0.136237	.
AT1G01160.2	690	GIF2	GRF1-interacting factor 2	0.250013	0.246093	0.207826	0	0	0	0	0	0	0	0	NA	NA	NA	NA	.	NA	NA	NA	NA	.
AT1G01170.1	252		Protein of unknown function (DUF1138)	65.2981	86.1698	71.6816	87.2199	72.2383	70.2494	76.2337	34.3951	48.6934	76.5692	53.1074	0.749365	1	0.0697232	0.218242	.	0.964703	0.980052	-0.00965766	0.218242	.
AT1G01180.1	924		S-adenosyl-L-methionine-dependent methyltransferases superfamily protein	7.13955	7.88382	6.68143	8.46408	6.68142	8.8033	11.0372	13.0779	10.5799	7.98293	11.565	0.509464	1	0.107922	0.163599	.	2.53567e-06	1.69801e-05	0.769774	0.163599	.
AT1G01190.1	1608	CYP78A8	cytochrome P450, family 78, subfamily A, polypeptide 8	0.374832	0.513054	0.497431	0.232657	0.541156	0.186816	0	0	0	0.32021	0	0.628503	1	-0.377169	0.77954	.	0.00100146	0.00378477	-2.56478	0.77954	.
AT1G01200.1	714	ATRABA3, ATRAB-A3, RABA3	RAB GTPase homolog A3	4.65969	4.77172	3.16662	3.52297	3.51575	4.01253	2.35292	2.83299	1.48649	3.68375	2.22413	0.81734	1	-0.084901	0.367588	.	0.352013	0.491953	-0.342112	0.367588	.
AT1G01210.1	321		DNA-directed RNA polymerase, subunit M, archaeal	25.1409	24.3797	33.432	24.29	30.1476	32.9193	29.7686	36.3958	27.5684	29.119	31.2442	0.679025	1	0.0978048	0.236361	.	0.0238112	0.0583474	0.534214	0.236361	.
AT1G01220.1	3168	FKGP, AtFKGP	L-fucokinase/GDP-L-fucose pyrophosphorylase	11.5599	10.2792	11.7097	9.01477	8.46886	11.2224	10.8888	9.07411	10.1744	9.56866	10.0458	0.131244	1	-0.136062	0.0901543	.	0.153643	0.262725	0.12863	0.0901543	.
AT1G01225.1	783		NC domain-containing protein-related	2.97092	4.84238	3.63537	5.32967	2.60917	4.76107	1.99501	0	0.980377	4.2333	0.991797	0.916336	1	0.0827712	0.787919	.	0.0315457	0.0736732	-1.69412	0.787919	.
AT1G01230.1	474		ORMDL family protein	39.6627	36.0664	38.3229	36.9158	42.1413	41.8263	29.7319	24.0689	35.2464	40.2945	29.6824	0.572724	1	0.081481	0.144459	.	0.750236	0.835624	0.0459852	0.144459	.
AT1G01240.1	996		unknown protein; INVOLVED IN: N-terminal protein myristoylation; EXPRESSED IN: 17 plant structures; EXPRESSED DURING: 11 growth stages; BEST Arabidopsis thaliana protein match is: unknown protein (TAIR:AT2G46550.1); Has 95 Blast hits to 78 proteins in 16 species: Archae - 0; Bacteria - 2; Metazoa - 11; Fungi - 0; Plants - 80; Viruses - 0; Other Eukaryotes - 2 (source: NCBI BLink).	6.33805	2.91676	6.37917	5.06909	3.72631	4.90528	5.60614	4.09103	7.094	4.56689	5.59705	0.849711	1	-0.0465005	0.245402	.	0.168026	0.281561	0.338305	0.245402	.
AT1G01250.1	579		Integrase-type DNA-binding superfamily protein	0.766092	0.841993	1.7428	0.493746	0.772126	0.510657	0.33701	0	0.743433	0.592176	0.360148	NA	NA	NA	NA	.	NA	NA	NA	NA	.
AT1G01260.1	1773		basic helix-loop-helix (bHLH) DNA-binding superfamily protein	8.2795	6.56979	7.06589	8.43821	5.67773	7.07599	5.71753	5.03768	6.0072	7.06398	5.58747	0.921437	1	-0.0128051	0.129837	.	0.929232	0.958805	-0.011531	0.129837	.
AT1G01280.1	1533	CYP703A2, CYP703	cytochrome P450, family 703, subfamily A, polypeptide 2	0	0	0	0	0	0	0	0	0	0	0	NA	NA	NA	NA	.	NA	NA	NA	NA	.
AT1G01290.1	813	CNX3	cofactor of nitrate reductase and xanthine dehydrogenase 3	14.3812	19.2476	15.4253	10.7327	15	14.4693	14.5754	9.42542	13.6534	13.4007	12.5514	0.259193	1	-0.182939	0.162137	.	0.472964	0.609561	-0.11636	0.162137	.
AT1G01300.1	1458		Eukaryotic aspartyl protease family protein	42.1537	52.9991	44.4055	43.5548	46.1563	41.0251	28.7343	29.9649	28.1764	43.5787	28.9586	0.651756	1	-0.0493278	0.109296	.	0.100735	0.187734	-0.179387	0.109296	.
AT1G01305.1	426		unknown protein; FUNCTIONS IN: molecular_function unknown; INVOLVED IN: biological_process unknown; LOCATED IN: endomembrane system; Has 30201 Blast hits to 17322 proteins in 780 species: Archae - 12; Bacteria - 1396; Metazoa - 17338; Fungi - 3422; Plants - 5037; Viruses - 0; Other Eukaryotes - 2996 (source: NCBI BLink).	0	0	0	0	0	0	0	0	0	0	0	NA	NA	NA	NA	.	NA	NA	NA	NA	.
AT1G01310.1	726		CAP (Cysteine-rich secretory proteins, Antigen 5, and Pathogenesis-related 1 protein) superfamily protein	0	0	0	0	0	0	0	0	0.17125	0	0.0570833	NA	NA	NA	NA	.	NA	NA	NA	NA	.
AT1G01320.1	5394		Tetratricopeptide repeat (TPR)-like superfamily protein	37.1367	32.6202	36.6018	29.0447	30.824	28.2374	26.0413	15.7509	13.215	29.3687	18.3357	0.322426	1	-0.158907	0.160596	.	0.00735792	0.0214293	-0.430428	0.160596	.
AT1G01320.2	5364		Tetratricopeptide repeat (TPR)-like superfamily protein	35.917	32.6902	31.7874	27.7274	22.9129	30.7107	18.1401	8.29427	16.1514	27.117	14.1953	0.321732	1	-0.187188	0.188906	.	0.000727457	0.00285296	-0.638317	0.188906	.
AT1G01340.1	2121	ATCNGC10, CNGC10, ACBK1	cyclic nucleotide gated channel 10	0.686197	0	0	0	0	0	0	5.47417	0	0	1.82472	NA	NA	NA	NA	.	NA	NA	NA	NA	.
AT1G01340.2	2136	CNGC10	cyclic nucleotide gated channel 10	1.63999	2.44363	2.53856	6.03203	4.67819	3.02965	7.40841	0	6.52787	4.57996	4.64543	0.645841	1	0.728599	1.58547	.	0.724447	0.816634	-0.558913	1.58547	.
AT1G01350.1	1032		Zinc finger (CCCH-type/C3HC4-type RING finger) family protein	15.8049	15.7606	15.641	15.0174	12.2861	14.3664	18.0128	15.0266	14.7748	13.8899	15.9381	0.445351	1	-0.0886059	0.1161	.	0.0108271	0.0298227	0.295848	0.1161	.
AT1G01355.1	687		Putative endonuclease or glycosyl hydrolase	0	0	0	0	0	0.470474	0.308101	0	0.220121	0.156825	0.176074	NA	NA	NA	NA	.	NA	NA	NA	NA	.
AT1G01360.1	564	RCAR1, PYL9	regulatory component of ABA receptor 1	12.3072	13.5188	14.4602	14.4264	14.7233	22.3035	10.9938	15.257	11.567	17.1511	12.6059	0.171935	1	0.26819	0.196331	.	0.42098	0.559825	0.157992	0.196331	.
AT1G01370.1	537	HTR12, CENH3	Histone superfamily protein	6.19284	4.86668	5.66558	3.63361	2.87846	6.49564	2.9721	3.84415	0.813088	4.3359	2.54311	0.652787	1	-0.239432	0.532198	.	0.232361	0.359971	-0.635604	0.532198	.
AT1G01380.1	252	ETC1	Homeodomain-like superfamily protein	3.10943	4.2034	6.04544	8.36356	0	6.76861	1.65725	8.59877	4.86934	5.04406	5.04179	0.7485	1	-0.264515	0.825017	.	0.71099	0.806819	0.305692	0.825017	.
AT1G01390.1	1443		UDP-Glycosyltransferase superfamily protein	3.98665	2.64083	3.4304	3.976	4.15116	3.93157	1.23136	0.746688	0.599327	4.01958	0.859126	0.590919	1	0.216709	0.403175	.	0.00674003	0.0198446	-1.09237	0.403175	.
AT1G01400.1	615		unknown protein; Has 21 Blast hits to 21 proteins in 8 species: Archae - 0; Bacteria - 2; Metazoa - 2; Fungi - 1; Plants - 13; Viruses - 0; Other Eukaryotes - 3 (source: NCBI BLink).	0	0	0	0	0	0	0	0	0	0	0	NA	NA	NA	NA	.	NA	NA	NA	NA	.
AT1G01410.1	1086	APUM22, PUM22	pumilio 22	0	0	0	0	0	0	0	0	0	0	0	NA	NA	NA	NA	.	NA	NA	NA	NA	.
AT1G01420.1	1446	UGT72B3	UDP-glucosyl transferase 72B3	4.93089	6.56735	4.49261	5.20354	5.90127	5.84911	5.09962	6.63678	7.75793	5.6513	6.49811	0.550086	1	0.0924848	0.154752	.	0.0029349	0.00967688	0.460307	0.154752	.
AT1G01430.1	1371	TBL25	TRICHOME BIREFRINGENCE-LIKE 25	37.8933	42.3861	39.9505	38.8512	37.6444	40.4854	28.4289	18.4246	27.9028	38.9937	24.9188	0.953425	1	0.00596403	0.102113	.	0.0610308	0.126335	-0.191286	0.102113	.
AT1G01440.1	1995		Protein of unknown function (DUF3133)	8.21484	7.28759	8.14813	7.38521	9.3685	8.00775	5.90002	6.58764	5.40781	8.25382	5.96516	0.52591	1	0.0767246	0.120967	.	0.879368	0.926147	0.0183592	0.120967	.
AT1G01450.1	1413		Protein kinase superfamily protein	0.106155	0	0	0.133735	0	0.140535	0	0	0	0.0914233	0	NA	NA	NA	NA	.	NA	NA	NA	NA	.
AT1G01453.1	804		unknown protein; FUNCTIONS IN: molecular_function unknown; INVOLVED IN: biological_process unknown; LOCATED IN: cellular_component unknown; BEST Arabidopsis thaliana protein match is: unknown protein (TAIR:AT4G01110.1); Has 30201 Blast hits to 17322 proteins in 780 species: Archae - 12; Bacteria - 1396; Metazoa - 17338; Fungi - 3422; Plants - 5037; Viruses - 0; Other Eukaryotes - 2996 (source: NC…	3.8234	0.796653	1.41326	1.75932	4.34057	3.15074	0	1.10438	0	3.08354	0.368128	0.53385	1	0.5352	0.860257	.	0.022056	0.0546598	-1.96947	0.860257	.
AT1G01453.2	870		unknown protein; FUNCTIONS IN: molecular_function unknown; INVOLVED IN: biological_process unknown; LOCATED IN: cellular_component unknown; BEST Arabidopsis thaliana protein match is: unknown protein (TAIR:AT4G01110.1); Has 30201 Blast hits to 17322 proteins in 780 species: Archae - 12; Bacteria - 1396; Metazoa - 17338; Fungi - 3422; Plants - 5037; Viruses - 0; Other Eukaryotes - 2996 (source: NC…	0	0	0	0	0	0	0	0	0	0	0	NA	NA	NA	NA	.	NA	NA	NA	NA	.
AT1G01460.1	1284	ATPIPK11, PIPK11	Phosphatidylinositol-4-phosphate 5-kinase, core	0	0	0	0.087504	0	0	0	0	0	0.029168	0	NA	NA	NA	NA	.	NA	NA	NA	NA	.
AT1G01470.1	456	LEA14, LSR3	Late embryogenesis abundant protein	73.6937	59.6366	65.5069	77.3489	62.1956	60.6321	115.418	157.956	189.04	66.7255	154.138	0.928517	1	0.0129716	0.144593	.	1.04206e-14	2.13747e-13	1.11829	0.144593	.
AT1G01471.1	216		unknown protein; Has 30201 Blast hits to 17322 proteins in 780 species: Archae - 12; Bacteria - 1396; Metazoa - 17338; Fungi - 3422; Plants - 5037; Viruses - 0; Other Eukaryotes - 2996 (source: NCBI BLink).	0	0	0	0	0	0	0	0	0	0	0	NA	NA	NA	NA	.	NA	NA	NA	NA	.
AT1G01480.1	1491	ACS2, AT-ACC2	1-amino-cyclopropane-1-carboxylate synthase 2	0.109016	0.148788	0.255819	0.32099	0.752626	0.374503	19.1719	18.8021	12.4214	0.482706	16.7985	0.232687	1	0.921798	0.772371	.	1.4465e-09	1.61576e-08	4.67302	0.772371	.
AT1G01480.2	1173	ACS2, AT-ACC2	1-amino-cyclopropane-1-carboxylate synthase 2	0.730509	0.321599	0.301637	1.5914	0	0	0	0	9.59317	0.530468	3.19772	0.563965	1	-1.00244	1.73744	.	0.844709	0.90353	-0.34032	1.73744	.
AT1G01490.1	534		Heavy metal transport/detoxification superfamily protein	79.192	91.2409	89.4403	93.3133	90.2863	83.8556	92.5002	71.3681	95.8991	89.1517	86.5891	0.335064	1	0.108457	0.112512	.	9.91352e-05	0.000478829	0.437974	0.112512	.
AT1G01500.1	984		Erythronate-4-phosphate dehydrogenase family protein	14.2247	12.9007	14.0211	13.8475	14.5489	13.964	21.3325	18.8307	20.3314	14.1201	20.1649	0.652586	1	0.0588691	0.13077	.	5.46553e-08	4.7881e-07	0.710795	0.13077	.
AT1G01510.1	1911	AN	NAD(P)-binding Rossmann-fold superfamily protein	20.4138	22.4604	23.318	23.2018	21.1661	23.2594	18.2856	16.1997	16.5986	22.5424	17.028	0.601667	1	0.0465797	0.0892323	.	0.930828	0.959854	-0.00774563	0.0892323	.
AT1G01520.1	864		Homeodomain-like superfamily protein	0.53888	0.801019	0.535901	0.866338	0	0.290245	0.470076	0.538436	0.316442	0.385528	0.441651	0.369362	1	-0.779651	0.868528	.	0.87992	0.926455	-0.131209	0.868528	.
AT1G01530.1	744	AGL28	AGAMOUS-like 28	0	0	0	0	0	0	0	0	0	0	0	NA	NA	NA	NA	.	NA	NA	NA	NA	.
AT1G01540.1	1161		Protein kinase superfamily protein	3.71326	2.16541	1.26216	1.47123	10.3404	3.07119	0	14.4726	0.893826	4.96094	5.12215	0.719347	1	0.532577	1.48213	.	0.649902	0.760481	-0.672738	1.48213	.
AT1G01540.2	1419		Protein kinase superfamily protein	42.8973	40.7307	45.1573	45.9385	33.8228	43.6337	30.5234	17.0994	29.7401	41.1317	25.7876	0.971602	1	-0.00495332	0.139143	.	0.0961665	0.181139	-0.231496	0.139143	.
AT1G01550.1	1050	BPS1	Protein of unknown function (DUF793)	98.2033	107.253	93.3736	98.4551	92.5355	98.6071	93.0471	88.0407	97.5686	96.5326	92.8855	0.969642	1	-0.00294552	0.0773974	.	0.0114151	0.0312533	0.195794	0.0773974	.
AT1G01560.1	828	ATMPK11, MPK11	MAP kinase 11	0	0.293965	0	1.59441	0	0	0	0.586282	0	0.531471	0.195427	NA	NA	NA	NA	.	NA	NA	NA	NA	.
AT1G01560.2	1110	ATMPK11, MPK11	MAP kinase 11	0.497497	0	0.203999	0.540977	0.158679	0	1.19482	0	1.37775	0.233219	0.857521	0.999703	1	-0.000425903	1.14568	.	0.374405	0.51491	1.01765	1.14568	.
AT1G01570.1	1437		Protein of unknown function (DUF604)	0.511156	0.821075	0.375911	0.567645	0.195464	0.408245	0.995703	2.20822	0.849992	0.390451	1.3513	0.528659	1	-0.344119	0.546173	.	0.0476278	0.103349	1.08179	0.546173	.
AT1G01580.1	2178	FRO2, FRD1, ATFRO2	ferric reduction oxidase 2	5.39506	6.85934	7.37059	7.15644	6.91723	5.67758	0.249884	0	0.180481	6.58375	0.143455	0.963254	1	0.0304594	0.661143	.	3.92013e-09	4.09343e-08	-3.8925	0.661143	.
AT1G01590.1	2115	FRO1, ATFRO1	ferric reduction oxidase 1	0.069292	0.077371	0	0	0.069203	0.093167	0	0	0	0.0541233	0	NA	NA	NA	NA	.	NA	NA	NA	NA	.
AT1G01600.1	1665	CYP86A4	cytochrome P450, family 86, subfamily A, polypeptide 4	3.87997	4.55338	5.39621	3.62081	4.74593	4.63366	9.28614	7.23179	5.43272	4.33347	7.31688	0.863072	1	-0.030007	0.173989	.	1.3221e-05	7.74587e-05	0.75797	0.173989	.
AT1G01610.1	1512	ATGPAT4, GPAT4	glycerol-3-phosphate acyltransferase 4	38.9049	30.3447	35.2146	32.7045	33.4136	31.5645	64.3103	55.5815	49.1443	32.5609	56.3454	0.695294	1	-0.0307555	0.078522	.	3.11435e-24	1.42148e-22	0.797473	0.078522	.
AT1G01620.1	861	PIP1C, TMP-B, PIP1;3	plasma membrane intrinsic protein 1C	366.486	315.617	323.908	379.302	370.357	384.027	184.791	169.221	158.072	377.895	170.695	0.0435088	1	0.145901	0.0722715	.	3.13083e-07	2.42775e-06	-0.369698	0.0722715	.
AT1G01620.2	645	PIP1C, TMP-B, PIP1;3	plasma membrane intrinsic protein 1C	0	0	0	0	0	0	0	0	0	0	0	NA	NA	NA	NA	.	NA	NA	NA	NA	.
AT1G01630.1	768		Sec14p-like phosphatidylinositol transfer family protein	66.8284	54.8689	67.0733	60.7398	61.2403	62.5477	49.132	48.0699	46.1071	61.5093	47.7697	0.845243	1	0.0169599	0.0868887	.	0.853921	0.90894	0.0159977	0.0868887	.
AT1G01640.1	624		BTB/POZ domain-containing protein	4.82114	4.73752	3.76703	5.37155	3.05553	2.85088	5.61078	3.57134	6.4213	3.75932	5.20114	0.620051	1	-0.204935	0.41336	.	0.44489	0.58225	0.315791	0.41336	.
AT1G01650.1	1623	SPPL4, ATSPPL4	SIGNAL PEPTIDE PEPTIDASE-LIKE 4	11.106	11.7485	11.4916	10.3212	13.012	14.8156	18.519	12.5802	15.0678	12.7163	15.389	0.438332	1	0.124842	0.161084	.	0.000638712	0.00254178	0.550042	0.161084	.
AT1G01650.2	1197	SPPL4, ATSPPL4	SIGNAL PEPTIDE PEPTIDASE-LIKE 4	4.50682	3.60734	5.00206	8.39123	0	0	10.7241	9.29768	7.45611	2.79707	9.15928	0.0512976	1	-2.6108	1.33957	.	0.458151	0.594696	0.993822	1.33957	.
AT1G01660.1	1707		RING/U-box superfamily protein	1.3741	0.371415	0.988657	1.23121	1.29522	1.05988	0.128958	0.155823	0.04777	1.19544	0.11085	0.491994	1	0.44274	0.644322	.	0.0138852	0.0369232	-1.58517	0.644322	.
AT1G01670.1	1098		RING/U-box superfamily protein	0.521921	0	0.247017	0.28099	0.137412	0.493916	0.388679	0.310825	0	0.304106	0.233168	NA	NA	NA	NA	.	NA	NA	NA	NA	.
AT1G01680.1	927	ATPUB54, PUB54	plant U-box 54	0	0.107244	0.081009	0.120663	0.183487	0	7.82408	5.30828	9.84943	0.101383	7.6606	0.762077	1	0.215964	0.71333	.	1.06524e-09	1.21461e-08	4.35083	0.71333	.
AT1G01690.1	1350	ATPRD3, PRD3	putative recombination initiation defects 3	3.5734	2.58665	2.71371	2.37829	2.11572	3.4105	2.18975	1.49275	2.92545	2.63484	2.20265	0.756346	1	-0.0867634	0.279627	.	0.899335	0.939915	-0.0353731	0.279627	.
AT1G01695.1	1302		Phosphatidylinositol N-acetyglucosaminlytransferase subunit P-related	0.123902	0.220867	0.051528	0	0	0	0	0	0.092783	0	0.0309277	NA	NA	NA	NA	.	NA	NA	NA	NA	.
AT1G01700.1	1458	ATROPGEF2, ROPGEF2	RHO guanyl-nucleotide exchange factor 2	0.522921	0.246961	0.130343	0.199363	0.55534	0.347464	0.210521	0	0.077125	0.367389	0.095882	0.760163	1	0.255416	0.836697	.	0.268418	0.40094	-0.925985	0.836697	.
AT1G01710.1	1284		Acyl-CoA thioesterase family protein	17.1199	15.2158	17.2916	18.7468	15.7824	14.6565	16.6486	14.5265	17.7677	16.3952	16.3143	0.802616	1	0.025764	0.103071	.	0.00641199	0.0190226	0.280966	0.103071	.
AT1G01720.1	870	ATAF1, ANAC002	NAC (No Apical Meristem) domain transcriptional regulator superfamily protein	26.6232	28.6946	21.0127	28.0791	24.8667	25.9472	81.159	96.4949	127.578	26.2976	101.744	0.674279	1	0.063318	0.150656	.	3.83647e-28	2.40787e-26	1.65716	0.150656	.
AT1G01725.1	189		unknown protein; FUNCTIONS IN: molecular_function unknown; INVOLVED IN: biological_process unknown; LOCATED IN: endomembrane system; EXPRESSED IN: 23 plant structures; EXPRESSED DURING: 14 growth stages; BEST Arabidopsis thaliana protein match is: unknown protein (TAIR:AT4G00530.1); Has 20 Blast hits to 20 proteins in 7 species: Archae - 0; Bacteria - 0; Metazoa - 0; Fungi - 0; Plants - 20; Virus…	30.9871	24.3797	11.7454	21.6556	34.4975	32.402	49.7176	17.5046	16.2181	29.5184	27.8134	0.529189	1	0.349813	0.555925	.	0.465318	0.601664	0.40589	0.555925	.
AT1G01730.1	675		unknown protein; FUNCTIONS IN: molecular_function unknown; INVOLVED IN: biological_process unknown; LOCATED IN: chloroplast; EXPRESSED IN: 23 plant structures; EXPRESSED DURING: 13 growth stages; Has 42 Blast hits to 42 proteins in 17 species: Archae - 0; Bacteria - 2; Metazoa - 5; Fungi - 1; Plants - 34; Viruses - 0; Other Eukaryotes - 0 (source: NCBI BLink).	17.7912	23.3835	23.0987	20.6976	21.6934	19.5247	31.9644	26.0406	32.5923	20.6386	30.1991	0.858703	1	-0.0255675	0.143617	.	8.08916e-05	0.0003998	0.566102	0.143617	.
AT1G01740.1	1452		Protein kinase protein with tetratricopeptide repeat domain	2.57557	2.11093	2.77397	2.18055	3.07572	3.1465	1.89141	1.89463	2.88637	2.80092	2.22414	0.575793	1	0.147708	0.263981	.	0.599189	0.719188	0.13874	0.263981	.
AT1G01750.1	423	ADF11	actin depolymerizing factor 11	53.9003	23.8949	40.7301	54.3909	37.7627	39.6723	0	1.36908	2.06387	43.942	1.14432	0.807352	1	0.160617	0.658689	.	2.05752e-07	1.64126e-06	-3.42128	0.658689	.
AT1G01760.1	1263		adenosine deaminases;RNA binding;RNA binding;adenosine deaminases	2.16346	3.30139	2.94713	2.2874	1.58632	2.79952	0.795467	0	0.982125	2.22441	0.592531	0.804013	1	-0.207119	0.83463	.	0.0242212	0.0591626	-1.88092	0.83463	.
AT1G01770.1	1899		unknown protein; CONTAINS InterPro DOMAIN/s: Protein of unknown function DUF1446 (InterPro:IPR010839); Has 1597 Blast hits to 1509 proteins in 306 species: Archae - 4; Bacteria - 843; Metazoa - 22; Fungi - 131; Plants - 31; Viruses - 0; Other Eukaryotes - 566 (source: NCBI BLink).	8.51448	8.46442	8.26367	8.64665	7.14308	7.19294	6.9389	4.38759	6.77785	7.66089	6.03478	0.627851	1	-0.0603339	0.124463	.	0.654462	0.764229	-0.0557063	0.124463	.
AT1G01780.1	618		GATA type zinc finger transcription factor family protein	24.0117	14.4141	17.0965	15.6629	17.6973	19.069	6.33318	2.91452	4.18795	17.4764	4.47855	0.942922	1	-0.0203842	0.284705	.	0.000144571	0.000671757	-1.08194	0.284705	.
AT1G01790.1	3582	KEA1, ATKEA1	K+ efflux antiporter 1	20.3934	15.8116	19.3875	23.8484	18.0661	17.8292	13.4544	9.3339	7.88101	19.9146	10.2231	0.532468	1	0.0930314	0.149031	.	0.011102	0.0304973	-0.37846	0.149031	.
AT1G01800.1	888		NAD(P)-binding Rossmann-fold superfamily protein	77.1065	71.7784	82.9789	81.1201	85.3609	78.2363	88.8501	98.1552	112.552	81.5725	99.8523	0.233013	1	0.0957565	0.08029	.	3.01379e-12	4.77433e-11	0.560189	0.08029	.
AT1G01800.2	783		NAD(P)-binding Rossmann-fold superfamily protein	0	0	0	0	0	0	0	0	0	0	0	NA	NA	NA	NA	.	NA	NA	NA	NA	.
AT1G01810.1	483		unknown protein; Has 12 Blast hits to 12 proteins in 5 species: Archae - 0; Bacteria - 0; Metazoa - 5; Fungi - 0; Plants - 7; Viruses - 0; Other Eukaryotes - 0 (source: NCBI BLink).	0.354548	2.06811	0.148065	0.48292	1.61846	0.990379	2.31661	0.859568	3.32949	1.03059	2.16856	0.575404	1	0.4506	0.804483	.	0.113346	0.205859	1.27376	0.804483	.
AT1G01820.1	708	PEX11C	peroxin 11c	41.0335	40.447	42.3995	53.5793	49.2979	49.4471	65.4073	52.289	56.2249	50.7748	57.9737	0.0281393	0.870286	0.225735	0.102825	.	2.6357e-08	2.42412e-07	0.572123	0.102825	.
AT1G01830.2	1725		ARM repeat superfamily protein	5.32439	4.68372	5.65466	6.28609	5.63836	5.09677	5.37942	5.15863	5.39983	5.67374	5.31262	0.427417	1	0.111202	0.14012	.	0.031014	0.0726374	0.302223	0.14012	.
AT1G01840.1	459		unknown protein; Has 23 Blast hits to 23 proteins in 9 species: Archae - 0; Bacteria - 0; Metazoa - 0; Fungi - 0; Plants - 23; Viruses - 0; Other Eukaryotes - 0 (source: NCBI BLink).	2.49897	1.4658	3.06876	3.33994	1.03239	2.72917	0.464931	0	1.31672	2.36717	0.593885	0.954577	1	-0.0424592	0.745417	.	0.0892926	0.170598	-1.26657	0.745417	.
AT1G01860.1	1032	PFC1	Ribosomal RNA adenine dimethylase family protein	10.6999	9.45039	11.2999	9.34511	8.53689	9.73354	3.12802	2.49271	3.14642	9.20518	2.92238	0.616997	1	-0.102964	0.205882	.	2.19116e-06	1.48168e-05	-0.974838	0.205882	.
AT1G01880.1	1800		5'-3' exonuclease family protein	0.482469	0.527563	0.466323	0.719546	0	0.910566	0	0	0.759162	0.543371	0.253054	0.647048	1	-0.581619	1.27028	.	0.200789	0.322449	-1.62508	1.27028	.
AT1G01880.2	1797		5'-3' exonuclease family protein	0	0	0	0	0.4241	0	0.24	0.19122	0	0.141367	0.14374	NA	NA	NA	NA	.	NA	NA	NA	NA	.
AT1G01900.1	2325	ATSBT1.1, SBTI1.1	subtilase family protein	3.42059	3.01167	2.98799	3.09467	2.91943	3.27492	2.75527	3.05692	3.11075	3.09634	2.97431	0.943364	1	0.0109328	0.153889	.	0.127406	0.226154	0.234591	0.153889	.
AT1G01910.1	1062		P-loop containing nucleoside triphosphate hydrolases superfamily protein	53.1729	45.9171	57.6474	41.8209	45.8436	52.2526	42.3065	43.345	46.25	46.639	43.9672	0.521797	1	-0.0825228	0.128826	.	0.396984	0.536888	0.109118	0.128826	.
AT1G01910.3	912		P-loop containing nucleoside triphosphate hydrolases superfamily protein	12.1297	10.1737	0	8.25751	20.8186	0	19.6455	0	8.47716	9.69204	9.37421	0.954871	1	0.135708	2.39802	.	0.914164	0.949616	0.258477	2.39802	.
AT1G01910.5	750		P-loop containing nucleoside triphosphate hydrolases superfamily protein	0	0	0	0	0	0	0.959343	0	0	0	0.319781	NA	NA	NA	NA	.	NA	NA	NA	NA	.
AT1G01920.1	1719		SET domain-containing protein	0.434388	0.27034	0.05887	0	0.509175	0	0.175577	0	0.274953	0.169725	0.150177	0.351307	1	-0.956804	1.02655	.	0.661798	0.769855	-0.449047	1.02655	.
AT1G01920.2	1644		SET domain-containing protein	7.06284	8.09594	7.92065	9.42874	6.73916	7.91125	4.76923	3.20885	3.62705	8.02639	3.86838	0.656566	1	0.0660409	0.14852	.	0.00334844	0.0108663	-0.435728	0.14852	.
AT1G01930.1	1743		zinc finger protein-related	6.85755	6.50537	6.47656	6.01904	6.89816	6.18965	4.66367	3.14724	4.78955	6.36895	4.20015	0.982103	1	-0.00316325	0.14101	.	0.153425	0.262416	-0.201297	0.14101	.
AT1G01940.1	483		Cyclophilin-like peptidyl-prolyl cis-trans isomerase family protein	20.1906	21.7332	16.5026	21.3493	22.6618	19.3056	36.9982	25.1901	43.9979	21.1056	35.3954	0.478391	1	0.108286	0.152754	.	1.16032e-08	1.12266e-07	0.871531	0.152754	.
AT1G01950.1	2685	ARK2	armadillo repeat kinesin 2	6.93461	8.93887	8.14123	8.9062	7.69693	7.64566	7.19292	4.13549	5.26476	8.08293	5.53105	0.722262	1	0.0456921	0.128552	.	0.315561	0.453508	-0.129017	0.128552	.
AT1G01950.2	2634	ARK2	armadillo repeat kinesin 2	0	0	0	0	0	0	0	0	0	0	0	NA	NA	NA	NA	.	NA	NA	NA	NA	.
AT1G01950.3	2748	ARK2	armadillo repeat kinesin 2	0	0	0	0	0	0	0	0	0	0	0	NA	NA	NA	NA	.	NA	NA	NA	NA	.
AT1G01960.1	5253	EDA10	SEC7-like guanine nucleotide exchange family protein	18.948	18.4535	18.3259	19.8928	17.113	19.1101	14.4994	9.34476	12.932	18.7053	12.2587	0.73757	1	0.0288807	0.0861921	.	0.0260888	0.0629556	-0.191768	0.0861921	.
AT1G01970.1	1230		Tetratricopeptide repeat (TPR)-like superfamily protein	31.0133	27.4201	31.5814	29.5996	26.1989	29.8634	20.6841	15.3914	17.4807	28.554	17.8521	0.869896	1	-0.0162027	0.0989228	.	0.00327148	0.0106392	-0.290933	0.0989228	.
AT1G01980.1	1626		FAD-binding Berberine family protein	0	0	0	0	0	0	0	0	0	0	0	NA	NA	NA	NA	.	NA	NA	NA	NA	.
AT1G01990.1	738		unknown protein; Has 32 Blast hits to 32 proteins in 6 species: Archae - 0; Bacteria - 0; Metazoa - 0; Fungi - 0; Plants - 32; Viruses - 0; Other Eukaryotes - 0 (source: NCBI BLink).	14.6859	15.4299	15.3226	14.2325	16.3564	19.1629	20.8258	14.8354	23.3113	16.5839	19.6575	0.52202	1	0.0977422	0.152666	.	0.000355529	0.00150853	0.545182	0.152666	.
AT1G02000.1	1305	GAE2	UDP-D-glucuronate 4-epimerase 2	9.41182	8.95552	7.76908	7.20795	9.2539	7.03122	9.60994	9.02597	14.1106	7.83102	10.9155	0.584981	1	-0.0842426	0.154256	.	0.000540145	0.0021915	0.533727	0.154256	.
AT1G02010.1	2022	SEC1A	secretory 1A	2.69147	2.77275	2.69543	3.55497	2.06764	2.722	1.42057	1.76322	0.85099	2.78154	1.34493	0.959673	1	0.0343034	0.678412	.	0.504472	0.637726	-0.45282	0.678412	.
AT1G02010.2	1983	SEC1A	secretory 1A	0	0	0	0	0.251375	0	0	0	0	0.0837917	0	NA	NA	NA	NA	.	NA	NA	NA	NA	.
AT1G02020.1	1929		nitroreductase family protein	4.68459	3.75986	3.85306	4.8623	4.62609	4.73919	3.57949	1.94681	2.30837	4.74252	2.61156	0.367508	1	0.168214	0.186666	.	0.29956	0.436224	-0.193643	0.186666	.
AT1G02020.2	1632		nitroreductase family protein	0	0	0	0	0	0	0	0	0	0	0	NA	NA	NA	NA	.	NA	NA	NA	NA	.
AT1G02030.1	804		C2H2-like zinc finger protein	0.576915	0.823242	0.667229	0.435741	0.230568	0.620213	0.84081	0	0	0.428841	0.28027	0.626832	1	-0.405776	0.834603	.	0.13669	0.239422	-1.24208	0.834603	.
AT1G02040.1	975		C2H2-type zinc finger family protein	0.168842	0.169352	0	0	0	0	0	0	0	0	0	NA	NA	NA	NA	.	NA	NA	NA	NA	.
AT1G02050.1	1188	LAP6	Chalcone and stilbene synthase family protein	3.69232	4.6475	4.74222	3.38638	3.23071	3.21901	2.14826	1.65197	3.09123	3.2787	2.29715	0.357234	1	-0.23552	0.25582	.	0.227499	0.354081	-0.30873	0.25582	.
AT1G02060.1	2133		Tetratricopeptide repeat (TPR)-like superfamily protein	2.44016	2.38604	2.642	2.69044	2.43787	1.97937	0.76503	0.335155	1.06153	2.36923	0.720573	0.938192	1	-0.0317943	0.410023	.	0.0074245	0.0215984	-1.0977	0.410023	.
AT1G02065.1	1002	SPL8	squamosa promoter binding protein-like 8	0	0.174733	0.404349	0	0	0	0.147672	0.378993	0	0	0.175555	NA	NA	NA	NA	.	NA	NA	NA	NA	.
AT1G02065.2	741	SPL8	squamosa promoter binding protein-like 8	0	0	0	0.20215	0	0.658219	0	0	0.349112	0.28679	0.116371	NA	NA	NA	NA	.	NA	NA	NA	NA	.
AT1G02070.1	396		unknown protein; BEST Arabidopsis thaliana protein match is: unknown protein (TAIR:AT3G60520.1); Has 98 Blast hits to 98 proteins in 13 species: Archae - 0; Bacteria - 0; Metazoa - 0; Fungi - 0; Plants - 98; Viruses - 0; Other Eukaryotes - 0 (source: NCBI BLink).	0	0	0.341437	0	0	0	0	0	0	0	0	NA	NA	NA	NA	.	NA	NA	NA	NA	.
AT1G02074.1	147		unknown protein; Has 30201 Blast hits to 17322 proteins in 780 species: Archae - 12; Bacteria - 1396; Metazoa - 17338; Fungi - 3422; Plants - 5037; Viruses - 0; Other Eukaryotes - 2996 (source: NCBI BLink).	0	0	0	0	0	0	0	0	0	0	0	NA	NA	NA	NA	.	NA	NA	NA	NA	.
AT1G02080.1	7296		transcription regulators	2.59619	2.8106	1.66333	2.70916	1.59457	2.25186	2.95563	0.392132	3.5537	2.1852	2.30049	0.936162	1	-0.0598895	0.747733	.	0.852301	0.907872	-0.139216	0.747733	.
AT1G02080.2	7134		transcription regulators	13.4972	12.2387	13.5398	13.0535	10.5748	11.6744	12.7704	9.93261	11.6917	11.7676	11.4649	0.288682	1	-0.0953926	0.0899067	.	0.393655	0.533972	0.0766911	0.0899067	.
AT1G02090.1	783	FUS5, CSN7, COP15, ATCSN7	Proteasome component (PCI) domain protein	39.6625	32.8904	36.8443	33.168	33.6749	30.4989	36.4272	27.0481	29.0676	32.4472	30.8476	0.494685	1	-0.084468	0.123694	.	0.50864	0.641631	0.0817567	0.123694	.
AT1G02090.2	678	FUS5, CSN7, COP15, ATCSN7	Proteasome component (PCI) domain protein	2.89614	1.09213	0	0	1.68987	0.470756	0	0	0.947013	0.720208	0.315671	NA	NA	NA	NA	.	NA	NA	NA	NA	.
AT1G02090.3	714	FUS5, CSN7, COP15, ATCSN7	Proteasome component (PCI) domain protein	4.15857	6.621	5.92695	3.62592	9.18885	8.27408	13.2689	19.7433	25.0264	7.02962	19.3462	0.604412	1	0.19802	0.382229	.	0.000101892	0.000490814	1.48536	0.382229	.
AT1G02100.2	921		Leucine carboxyl methyltransferase	0	0	1.72789	0	0	0.381148	0.670773	0	5.93049	0.127049	2.20042	NA	NA	NA	NA	.	NA	NA	NA	NA	.
AT1G02100.3	999		Leucine carboxyl methyltransferase	31.1284	29.5181	28.7696	28.6466	28.9864	25.4422	24.7852	21.8483	25.6018	27.6917	24.0784	0.678487	1	-0.0449588	0.108457	.	0.779968	0.857143	0.0302988	0.108457	.
AT1G02110.1	2112		Protein of unknown function (DUF630 and DUF632)	8.53297	10.1324	10.3612	9.96535	9.71241	11.081	8.82444	9.46615	6.84278	10.2529	8.37779	0.425253	1	0.0905551	0.113572	.	0.0885232	0.169415	0.19344	0.113572	.
AT1G02120.1	1797	VAD1	GRAM domain family protein	23.835	22.5471	25.2382	31.2839	23.0491	23.6931	27.6921	21.195	28.9	26.0087	25.929	0.169454	1	0.120564	0.087749	.	9.39219e-05	0.00045643	0.342728	0.087749	.
AT1G02130.1	612	ATRAB1B, ARA5, ARA-5, ATRABD2A, RABD2A, RA-5	RAS 5	53.5513	52.7926	54.9118	60.381	60.9455	49.3411	53.5946	54.8794	59.3208	56.8892	55.9316	0.66841	1	0.0432187	0.1009	.	0.0692489	0.139567	0.183315	0.1009	.
AT1G02140.1	453	MEE63, MAGO, HAP1	mago nashi family protein	182.208	234.346	193.622	189.859	217.438	204.688	220.768	285.948	284.973	203.995	263.896	0.849464	1	0.022138	0.116637	.	4.34432e-06	2.79715e-05	0.535851	0.116637	.
AT1G02145.1	1482	ALG12, EBS4	homolog of asparagine-linked glycosylation 12	0	0	0	0	0	0.785518	0	0	0	0.261839	0	NA	NA	NA	NA	.	NA	NA	NA	NA	.
AT1G02145.2	999	ALG12, EBS4	homolog of asparagine-linked glycosylation 12	0	0	0	0	0	0	0	0	0	0	0	NA	NA	NA	NA	.	NA	NA	NA	NA	.
AT1G02145.3	1494	ALG12, EBS4	homolog of asparagine-linked glycosylation 12	13.3875	11.3824	11.6759	11.7913	10.6532	11.2976	9.13524	7.86732	6.32283	11.2474	7.77513	0.873858	1	-0.049287	0.31045	.	0.467958	0.604311	-0.225326	0.31045	.
AT1G02145.4	1362	ALG12, EBS4	homolog of asparagine-linked glycosylation 12	0	0	0	0	0	0	0	0	0	0	0	NA	NA	NA	NA	.	NA	NA	NA	NA	.
AT1G02150.1	1575		Tetratricopeptide repeat (TPR)-like superfamily protein	62.161	66.9717	66.0035	52.2963	58.4962	62.0315	50.4425	40.4506	39.1022	57.608	43.3318	0.329453	1	-0.0868905	0.0890988	.	0.274652	0.407919	-0.0973325	0.0890988	.
AT1G02160.1	216		Cox19 family protein (CHCH motif)	94.4979	68.9423	88.3513	92.0375	105.382	81.6343	68.1151	75.4046	61.1931	93.0179	68.2376	0.551651	1	0.132979	0.223386	.	0.642287	0.754089	0.103764	0.223386	.
AT1G02160.2	276		Cox19 family protein (CHCH motif)	7.10774	4.76018	5.60982	1.20592	9.53869	2.99023	1.5646	0	11.3459	4.57828	4.30351	0.637765	1	-0.405746	0.861777	.	0.431205	0.569255	-0.678331	0.861777	.
AT1G02170.1	1104	LOL3, ATMCPB1, MCP1B, ATMC1, MC1	metacaspase 1	22.8521	22.3846	22.6629	26.2034	22.2584	21.883	31.6768	27.5381	28.1094	23.4483	29.1081	0.520207	1	0.0672999	0.104661	.	6.38973e-09	6.44453e-08	0.607686	0.104661	.
AT1G02180.1	681		ferredoxin-related	7.78173	6.66974	7.31278	7.01456	4.7878	7.48748	1.77407	2.13452	3.30524	6.42995	2.40461	0.814922	1	-0.107815	0.460589	.	0.0824866	0.160372	-0.799783	0.460589	.
AT1G02190.1	1884		Fatty acid hydroxylase superfamily	0	0	0.064852	0.048768	0	0	0	0	0	0.016256	0	NA	NA	NA	NA	.	NA	NA	NA	NA	.
AT1G02190.2	1872		Fatty acid hydroxylase superfamily	0.277098	0.039062	0	0	0.135041	0	0	0	0	0.0450137	0	NA	NA	NA	NA	.	NA	NA	NA	NA	.
AT1G02205.1	1386	CER1	Fatty acid hydroxylase superfamily	1.76854	0	0	0	0	0	0	1.38803	1.69471	0	1.02758	0.405519	1	-1.19906	1.44152	.	0.334431	0.473317	1.39139	1.44152	.
AT1G02205.2	1878	CER1	Fatty acid hydroxylase superfamily	2.5276	4.86445	4.26494	4.1434	3.69295	4.79833	2.30458	1.00276	0.764791	4.21156	1.35737	0.762367	1	0.153551	0.507819	.	0.139755	0.243629	-0.749898	0.507819	.
AT1G02205.3	1893	CER1	Fatty acid hydroxylase superfamily	0	0	0	0	0	0	0	0	0	0	0	NA	NA	NA	NA	.	NA	NA	NA	NA	.
AT1G02210.1	264		NAC (No Apical Meristem) domain transcriptional regulator superfamily protein	0	0	0	0	0	0	0	0	0	0	0	NA	NA	NA	NA	.	NA	NA	NA	NA	.
AT1G02220.1	1185	ANAC003, NAC003	NAC domain containing protein 3	4.14385	5.04331	5.43357	10.2662	4.33352	5.59782	18.8769	19.3337	20.3362	6.73251	19.5156	0.154834	1	0.295852	0.207957	.	2.74856e-15	6.02094e-14	1.64324	0.207957	.
AT1G02230.1	1080	ANAC004, NAC004	NAC domain containing protein 4	0.084419	0.101817	0.138841	0.645065	0.179067	0.334215	0.851311	1.18358	1.50185	0.386116	1.17891	0.267087	1	0.878981	0.792021	.	0.00678374	0.0199568	2.14422	0.792021	.
AT1G02250.1	1089	anac005, NAC005	NAC domain containing protein 5	0	0	0	0.31981	0	0	0	0	0.117217	0.106603	0.0390723	NA	NA	NA	NA	.	NA	NA	NA	NA	.
AT1G02260.1	1509		Divalent ion symporter	5.97611	5.7589	5.39471	6.62696	4.58636	5.6514	4.59449	3.53722	4.69186	5.62157	4.27452	0.974733	1	0.0052813	0.166746	.	0.799739	0.871931	-0.0423009	0.166746	.
AT1G02270.1	1455		Calcium-binding endonuclease/exonuclease/phosphatase family	12.1107	16.6322	11.9039	12.614	16.8717	13.9717	19.4048	17.4686	23.3824	14.4858	20.0852	0.41049	1	0.101585	0.123428	.	4.27108e-07	3.24839e-06	0.624111	0.123428	.
AT1G02280.1	894	TOC33, ATTOC33, PPI1	translocon at the outer envelope membrane of chloroplasts 33	101.671	98.7476	109.848	85.1841	89.9751	95.9128	47.517	42.4682	42.4098	90.3573	44.1317	0.241155	1	-0.0973347	0.0830426	.	8.31717e-12	1.25003e-10	-0.567428	0.0830426	.
AT1G02290.1	1332		unknown protein; BEST Arabidopsis thaliana protein match is: unknown protein (TAIR:AT3G45830.1); Has 134 Blast hits to 134 proteins in 37 species: Archae - 0; Bacteria - 0; Metazoa - 54; Fungi - 0; Plants - 78; Viruses - 0; Other Eukaryotes - 2 (source: NCBI BLink).	5.09825	5.12986	7.47222	3.97441	3.64289	5.93421	5.23725	2.40259	4.48994	4.51717	4.04326	0.305669	1	-0.23018	0.224708	.	0.599495	0.719516	-0.118	0.224708	.
AT1G02300.1	1140		Cysteine proteinases superfamily protein	8.45979	7.26933	9.77178	9.21313	7.98175	7.45486	8.88066	2.94417	3.84472	8.21658	5.22318	0.984882	1	0.00490294	0.258755	.	0.227514	0.354081	-0.312262	0.258755	.
AT1G02305.1	1089		Cysteine proteinases superfamily protein	59.1117	48.642	60.5269	63.1813	50.3836	57.1943	72.8507	68.453	78.928	56.9197	73.4106	0.571266	1	0.0455092	0.0803782	.	1.88781e-11	2.70434e-10	0.539695	0.0803782	.
AT1G02310.1	1236	MAN1	Glycosyl hydrolase superfamily protein	0.374353	0.683375	0.559077	0.5426	0.239892	0.165363	1.57128	2.4307	1.1743	0.315952	1.72542	0.38284	1	-0.511194	0.585778	.	0.0193841	0.0489625	1.36958	0.585778	.
AT1G02320.1	147		unknown protein; Has 0 Blast hits to 0 proteins in 0 species (source: NCBI BLink).	0	0	0	0	0	0	0	0	0	0	0	NA	NA	NA	NA	.	NA	NA	NA	NA	.
AT1G02330.1	840		CONTAINS InterPro DOMAIN/s: Hepatocellular carcinoma-associated antigen 59 (InterPro:IPR010756); Has 1239 Blast hits to 998 proteins in 204 species: Archae - 4; Bacteria - 71; Metazoa - 421; Fungi - 109; Plants - 87; Viruses - 5; Other Eukaryotes - 542 (source: NCBI BLink).	32.4413	39.113	31.0675	34.4897	37.9979	30.2833	42.1767	19.6249	33.4542	34.257	31.752	0.828026	1	0.0353943	0.162932	.	0.519932	0.650926	0.104839	0.162932	.
AT1G02335.1	660	GL22	germin-like protein subfamily 2 member 2 precursor	10.3607	8.41506	6.025	8.57078	8.13639	10.9292	5.38309	6.37108	5.32853	9.21214	5.69423	0.572087	1	0.142799	0.25275	.	0.840149	0.900394	-0.0509805	0.25275	.
AT1G02340.1	879	HFR1, RSF1, FBI1, REP1	basic helix-loop-helix (bHLH) DNA-binding superfamily protein	2.8968	4.69922	3.57423	4.13115	4.73795	5.55253	4.23535	1.35293	3.91173	4.80721	3.16667	0.452187	1	0.309338	0.411477	.	0.837898	0.899064	0.0841815	0.411477	.
AT1G02350.1	423		protoporphyrinogen oxidase-related	1.36162	0.692606	0.828975	1.61158	2.65001	2.3122	3.2619	0	0.82555	2.19126	1.36248	NA	NA	NA	NA	.	NA	NA	NA	NA	.
AT1G02360.1	819		Chitinase family protein	17.8659	21.8379	23.0324	60.8689	39.3463	28.8295	79.9678	93.8704	65.0778	43.0149	79.6387	0.000824719	0.1562	0.694555	0.207679	.	2.61777e-14	5.13524e-13	1.58167	0.207679	.
AT1G02370.1	1614		Tetratricopeptide repeat (TPR)-like superfamily protein	5.23032	5.22492	6.81478	6.58729	5.74099	6.41938	6.02522	6.13466	5.34414	6.24922	5.83467	0.40384	1	0.123701	0.148184	.	0.101095	0.188322	0.242957	0.148184	.
AT1G02380.1	696		unknown protein; BEST Arabidopsis thaliana protein match is: unknown protein (TAIR:AT4G01960.1); Has 66 Blast hits to 66 proteins in 11 species: Archae - 0; Bacteria - 0; Metazoa - 0; Fungi - 0; Plants - 66; Viruses - 0; Other Eukaryotes - 0 (source: NCBI BLink).	4.40199	7.36986	7.39295	7.88734	7.4469	4.73933	7.14945	3.64884	5.76486	6.69119	5.52105	0.724197	1	0.0955869	0.270895	.	0.594319	0.715147	0.144276	0.270895	.
AT1G02390.1	1593	ATGPAT2, GPAT2	glycerol-3-phosphate acyltransferase 2	1.53649	1.32045	1.07185	1.41731	1.12517	0.868318	0.446432	0.63987	0.776278	1.13693	0.62086	0.808568	1	-0.116055	0.479025	.	0.311766	0.449503	-0.484545	0.479025	.
AT1G02391.1	156		unknown protein; Has 30201 Blast hits to 17322 proteins in 780 species: Archae - 12; Bacteria - 1396; Metazoa - 17338; Fungi - 3422; Plants - 5037; Viruses - 0; Other Eukaryotes - 2996 (source: NCBI BLink).	0	0	0	0	0	0	0	0	0	0	0	NA	NA	NA	NA	.	NA	NA	NA	NA	.
AT1G02400.1	990	ATGA2OX4, ATGA2OX6, DTA1, GA2OX6	gibberellin 2-oxidase 6	11.5664	7.99622	7.42228	7.07731	8.29265	8.54265	21.1394	25.4028	18.0033	7.97087	21.5151	0.656468	1	-0.0687367	0.154536	.	8.80249e-15	1.82373e-13	1.19849	0.154536	.
AT1G02405.1	405		proline-rich family protein	0.767488	0	0	0	0	0	1.66189	0	0	0	0.553963	NA	NA	NA	NA	.	NA	NA	NA	NA	.
AT1G02410.1	864		cytochrome c oxidase assembly protein CtaG / Cox11 family	15.6662	15.7199	14.8289	19.7878	16.8819	14.7907	19.6513	24.5053	20.7785	17.1534	21.645	0.332698	1	0.123271	0.127255	.	1.1054e-05	6.57469e-05	0.559345	0.127255	.
AT1G02420.1	1476		Pentatricopeptide repeat (PPR) superfamily protein	3.544	3.9914	3.82727	2.82307	2.51212	2.95307	2.94831	2.36092	2.62853	2.76276	2.64592	0.273893	1	-0.269568	0.246374	.	0.522005	0.652605	-0.157743	0.246374	.
AT1G02430.1	573	ATARFD1B, ARFD1B	ADP-ribosylation factor D1B	1.17034	0.229133	0.161338	0.256659	2.31638	0.260899	0	0.95356	0	0.944645	0.317853	NA	NA	NA	NA	.	NA	NA	NA	NA	.
AT1G02440.1	573	ATARFD1A, ARFD1A	ADP-ribosylation factor D1A	0.58517	0	0	0	0	0.260899	0	0	0	0.0869663	0	NA	NA	NA	NA	.	NA	NA	NA	NA	.
AT1G02450.1	429	NIMIN1, NIMIN-1	NIM1-interacting 1	0	0	0	0.690004	0	0.349308	0	0	0	0.346437	0	NA	NA	NA	NA	.	NA	NA	NA	NA	.
AT1G02460.1	1476		Pectin lyase-like superfamily protein	1.75322	2.01436	2.18813	2.17137	1.92249	1.75622	0.280314	0.916611	0.474231	1.95003	0.557052	0.963274	1	0.0198148	0.430334	.	0.0201248	0.0505232	-1.0001	0.430334	.
AT1G02470.1	663		Polyketide cyclase/dehydrase and lipid transport superfamily protein	2.7371	2.69886	3.15634	4.80534	1.90293	1.88809	0.419387	0	2.64054	2.86545	1.01998	0.894669	1	-0.101009	0.762917	.	0.046718	0.101824	-1.51733	0.762917	.
AT1G02470.2	666		Polyketide cyclase/dehydrase and lipid transport superfamily protein	0	0	0	0	0	0	0	0	0	0	0	NA	NA	NA	NA	.	NA	NA	NA	NA	.
AT1G02475.1	660		Polyketide cyclase/dehydrase and lipid transport superfamily protein	66.3205	69.0459	75.7119	84.7257	68.5056	57.3506	63.7253	69.0723	59.4123	70.194	64.07	0.816958	1	-0.0221883	0.0958626	.	0.6794	0.782801	0.0396182	0.0958626	.
AT1G02490.1	117		unknown protein; Has 0 Blast hits to 0 proteins in 0 species (source: NCBI BLink).	0	0	0	0	0	0	0	0	0	0	0	NA	NA	NA	NA	.	NA	NA	NA	NA	.
AT1G02500.1	1182	SAM1, SAM-1, MAT1, AtSAM1	S-adenosylmethionine synthetase 1	230.926	201.415	219.078	236.699	224.354	275.738	384.386	455.123	494.135	245.597	444.548	0.086435	1	0.153642	0.0896129	.	6.05465e-33	5.12181e-31	1.07139	0.0896129	.
AT1G02510.1	855	KCO4, ATKCO4, ATTPK4, TPK4	Outward rectifying potassium channel protein	0	0	0	0	0	0	0	0	0.16806	0	0.05602	NA	NA	NA	NA	.	NA	NA	NA	NA	.
AT1G02520.1	3837	PGP11	P-glycoprotein 11	1.842	1.71171	1.93092	6.79155	3.44472	2.06129	33.7325	26.059	33.1393	4.09919	30.9769	0.0105398	0.608013	0.713473	0.278962	.	7.24822e-28	4.41956e-26	3.05244	0.278962	.
AT1G02530.1	3822	PGP12	P-glycoprotein 12	0.030719	0	0.025213	0.058965	0	0.08236	0.060594	0.217881	0.02189	0.0471083	0.100122	NA	NA	NA	NA	.	NA	NA	NA	NA	.
AT1G02540.1	873		unknown protein; Has 3327 Blast hits to 2216 proteins in 265 species: Archae - 18; Bacteria - 202; Metazoa - 802; Fungi - 283; Plants - 84; Viruses - 187; Other Eukaryotes - 1751 (source: NCBI BLink).	0	0	0	0	0	0	0	0	0	0	0	NA	NA	NA	NA	.	NA	NA	NA	NA	.
AT1G02550.1	729		Plant invertase/pectin methylesterase inhibitor superfamily protein	0	0	0	0	0	0	0	0	0	0	0	NA	NA	NA	NA	.	NA	NA	NA	NA	.
AT1G02560.1	897	CLPP5, NCLPP5, NCLPP1	nuclear encoded CLP protease 5	239.879	200.589	232.952	197.338	199.74	218.193	151.715	120.015	133.583	205.09	135.104	0.448152	1	-0.0557751	0.0735336	.	0.0221073	0.0547554	-0.168283	0.0735336	.
AT1G02570.1	837		unknown protein; BEST Arabidopsis thaliana protein match is: unknown protein (TAIR:AT1G02575.1); Has 108 Blast hits to 55 proteins in 6 species: Archae - 0; Bacteria - 0; Metazoa - 0; Fungi - 0; Plants - 108; Viruses - 0; Other Eukaryotes - 0 (source: NCBI BLink).	1.59373	1.04719	1.22257	0.319301	1.67305	1.97548	0	0	0	1.32261	0	0.831898	1	-0.162472	0.765409	.	0.00074976	0.00293191	-2.57997	0.765409	.
AT1G02575.1	831		unknown protein; BEST Arabidopsis thaliana protein match is: unknown protein (TAIR:AT1G02570.1).	0.481324	0	0.398152	0.317371	0	0	0	0	0	0.10579	0	NA	NA	NA	NA	.	NA	NA	NA	NA	.
AT1G02580.1	2070	MEA, EMB173, FIS1, SDG5	SET domain-containing protein	0.168368	0.201079	0.140144	0.996078	0.282355	0.179168	0.534416	0.323866	0.193612	0.485867	0.350631	0.293975	1	0.751085	0.7157	.	0.260322	0.392132	0.805614	0.7157	.
AT1G02590.1	270		Aldehyde oxidase/xanthine dehydrogenase, molybdopterin binding protein	0	0	0	0	0	0	0	0	0	0	0	NA	NA	NA	NA	.	NA	NA	NA	NA	.
AT1G02610.1	666		RING/FYVE/PHD zinc finger superfamily protein	2.05283	2.02415	3.29981	4.78787	5.32821	4.4842	2.48265	0	3.16865	4.86676	1.88377	0.437178	1	0.666992	0.858457	.	0.365702	0.50662	-0.776519	0.858457	.
AT1G02620.1	369		Ras-related small GTP-binding family protein	0	0	0	0	0.886987	0	0	0	0	0.295662	0	NA	NA	NA	NA	.	NA	NA	NA	NA	.
AT1G02630.1	1170		Nucleoside transporter family protein	0.159821	0	0.195465	0	0	0	0	0	0	0	0	NA	NA	NA	NA	.	NA	NA	NA	NA	.
AT1G02630.2	1038		Nucleoside transporter family protein	0	0.097611	0	0.347473	0.340512	0	0	0	0	0.229328	0	NA	NA	NA	NA	.	NA	NA	NA	NA	.
AT1G02640.1	2307	BXL2, ATBXL2	beta-xylosidase 2	23.8961	24.9861	23.0174	23.5742	23.7722	26.744	18.964	16.4974	10.6995	24.6968	15.3869	0.692723	1	0.059329	0.150138	.	0.319279	0.457163	-0.149529	0.150138	.
AT1G02650.1	1542		Tetratricopeptide repeat (TPR)-like superfamily protein	0.589276	0.26818	0.444084	0.486508	0.098532	0.197515	0.274139	0.878733	0.460098	0.260852	0.537657	0.430087	1	-0.543736	0.689108	.	0.56221	0.689182	0.399381	0.689108	.
AT1G02660.1	2142		alpha/beta-Hydrolases superfamily protein	10.9608	8.55874	7.79956	10.0879	7.16642	7.69593	2.69286	3.33135	4.28255	8.31676	3.43559	0.665501	1	-0.0679722	0.157222	.	2.32737e-06	1.56735e-05	-0.742514	0.157222	.
AT1G02670.1	2037		P-loop containing nucleoside triphosphate hydrolases superfamily protein	0.674272	0.43121	0.280043	0.514959	0.344463	0.225235	0.456189	0	0.330545	0.361552	0.262245	0.821391	1	-0.188615	0.835481	.	0.301978	0.438728	-0.862384	0.835481	.
AT1G02680.1	381	TAF13	TBP-associated factor 13	15.2727	11.0817	15.8215	13.4608	7.43022	11.859	6.71567	16.901	9.16887	10.9167	10.9285	0.536477	1	-0.216906	0.350895	.	0.783269	0.859227	0.096518	0.350895	.
AT1G02690.1	1617	IMPA-6	importin alpha isoform 6	11.3917	10.6111	9.70148	9.58465	7.80118	11.3535	5.39871	7.98442	6.98841	9.57978	6.79051	0.563809	1	-0.0827687	0.143398	.	0.198584	0.319773	-0.184352	0.143398	.
AT1G02690.2	1620	IMPA-6	importin alpha isoform 6	0	0	0	0	0	0	0	0	0	0	0	NA	NA	NA	NA	.	NA	NA	NA	NA	.
AT1G02700.1	744		unknown protein; FUNCTIONS IN: molecular_function unknown; INVOLVED IN: biological_process unknown; LOCATED IN: mitochondrion; BEST Arabidopsis thaliana protein match is: unknown protein (TAIR:AT4G02140.1); Has 49 Blast hits to 49 proteins in 21 species: Archae - 0; Bacteria - 0; Metazoa - 10; Fungi - 6; Plants - 29; Viruses - 0; Other Eukaryotes - 4 (source: NCBI BLink).	0.289869	0	0.827277	0.177627	0	0.195499	0.493021	0	1.53909	0.124375	0.67737	NA	NA	NA	NA	.	NA	NA	NA	NA	.
AT1G02710.1	291		glycine-rich protein	0	0	0	0	0	0	0	0	0	0	0	NA	NA	NA	NA	.	NA	NA	NA	NA	.
AT1G02720.1	1086	GATL5	galacturonosyltransferase 5	11.4312	7.16923	10.5976	7.50228	10.0596	9.74511	4.33142	2.02191	6.02217	9.10232	4.12516	0.856152	1	-0.0480215	0.264909	.	0.0102767	0.0285292	-0.679857	0.264909	.
AT1G02730.1	3546	ATCSLD5, CSLD5, SOS6	cellulose synthase-like D5	9.25609	9.44317	8.37361	8.4957	8.11833	9.2677	3.29142	3.57941	3.36872	8.62725	3.41318	0.905096	1	-0.0121799	0.102157	.	7.41246e-12	1.12035e-10	-0.699722	0.102157	.
AT1G02740.1	984		MRG family protein	7.51771	6.01065	6.12543	4.32168	4.53856	5.68042	6.40069	4.07393	6.29259	4.84689	5.58907	0.218507	1	-0.275861	0.224185	.	0.835337	0.897439	0.0465994	0.224185	.
AT1G02750.1	666		Drought-responsive family protein	10.2641	15.2936	13.7731	13.8596	15.9846	15.8127	43.6398	48.9794	50.1703	15.219	47.5965	0.321543	1	0.150675	0.151998	.	1.93023e-21	7.52473e-20	1.44531	0.151998	.
AT1G02750.2	618		Drought-responsive family protein	0	0	0	0	0	0	0	0	0	0	0	NA	NA	NA	NA	.	NA	NA	NA	NA	.
AT1G02770.1	951		Protein of unknown function (DUF626)	0.74508	0.919048	0.35046	0.914638	0.798142	1.41152	1.82568	0.437388	0.947904	1.04143	1.07032	0.505024	1	0.474848	0.712336	.	0.354949	0.495292	0.658934	0.712336	.
AT1G02780.1	645	emb2386	Ribosomal protein L19e family protein	1628.37	1911.58	1701.66	1350.37	1719.93	1688.41	1176.32	1109.32	1095.9	1586.23	1127.18	0.326112	1	-0.0755592	0.0769461	.	0.0532362	0.113257	-0.148737	0.0769461	.
AT1G02790.1	1269	PGA4	polygalacturonase 4	0	0	0	0	0	0	0	0	0	0	0	NA	NA	NA	NA	.	NA	NA	NA	NA	.
AT1G02800.1	1506	ATCEL2, CEL2	cellulase 2	0.853671	0.791713	0.483587	0.740063	0.393015	0.499027	0.277427	0	0.912824	0.544035	0.39675	0.796433	1	-0.216839	0.840571	.	0.264428	0.396448	-0.938066	0.840571	.
AT1G02810.1	1740		Plant invertase/pectin methylesterase inhibitor superfamily	24.3177	22.989	18.7227	14.2971	13.4981	16.7533	1.29481	0.528711	1.37325	14.8495	1.06559	0.264185	1	-0.373593	0.334595	.	6.01017e-17	1.57057e-15	-2.79889	0.334595	.
AT1G02813.1	450		Protein of unknown function, DUF538	0	0	0	0	0	0	0	0	0	0	0	NA	NA	NA	NA	.	NA	NA	NA	NA	.
AT1G02816.1	501		Protein of unknown function, DUF538	17.0228	14.104	14.4979	15.7231	11.2481	16.1464	18.7593	20.7515	26.335	14.3725	21.9486	0.678823	1	-0.0772137	0.186475	.	0.000719553	0.00282463	0.630662	0.186475	.
AT1G02820.1	276		Late embryogenesis abundant 3 (LEA3) family protein	0.881005	3.38607	2.88822	2.96992	0	6.83307	4.05591	3.45162	1.01159	3.26766	2.83971	NA	NA	NA	NA	.	NA	NA	NA	NA	.
AT1G02830.1	384		Ribosomal L22e protein family	0	0	0	0	0	0	1.97596	0	0	0	0.658653	NA	NA	NA	NA	.	NA	NA	NA	NA	.
AT1G02840.1	912	SR1, ATSRP34, SRP34, SR34, At-SR34	RNA-binding (RRM/RBD/RNP motifs) family protein	110.194	99.4707	111.132	117.755	94.7396	110.763	32.0441	33.6924	62.3268	107.752	42.6878	0.736967	1	0.0559155	0.166478	.	0.000459012	0.00189252	-0.583274	0.166478	.
AT1G02840.2	858	SR1, ATSRP34, SRP34, SR34, At-SR34	RNA-binding (RRM/RBD/RNP motifs) family protein	5.71401	3.39615	6.95402	2.90998	3.64205	7.39105	30.1152	32.5859	0.798866	4.64769	21.1666	0.889809	1	-0.141456	1.021	.	0.378485	0.519185	0.899189	1.021	.
AT1G02850.1	1413	BGLU11	beta glucosidase 11	19.8151	12.8137	17.3265	11.5733	13.381	16.1896	35.1493	46.6806	52.2502	13.7147	44.6934	0.387477	1	-0.142349	0.164717	.	4.89537e-15	1.04249e-13	1.28966	0.164717	.
AT1G02850.2	1494	BGLU11	beta glucosidase 11	2.68575	3.66515	3.10938	3.35733	1.49533	3.1615	5.44643	3.61561	12.5485	2.67138	7.20351	0.737147	1	-0.171081	0.509724	.	0.0519605	0.111095	0.990629	0.509724	.
AT1G02850.3	1422	BGLU11	beta glucosidase 11	0	0	0	0	0.485097	0.418982	0	0	0	0.30136	0	NA	NA	NA	NA	.	NA	NA	NA	NA	.
AT1G02850.4	1566	BGLU11	beta glucosidase 11	0.188929	0	0.391096	1.03634	0	1.04498	0	5.99549	2.29943	0.693772	2.76497	0.621735	1	0.83497	1.6923	.	0.270326	0.403059	1.86545	1.6923	.
AT1G02850.5	1563	BGLU11	beta glucosidase 11	2.80451	5.59867	4.75676	4.65489	3.72004	1.62005	13.3344	0	10.7493	3.33166	8.0279	0.863835	1	-0.280979	1.63842	.	0.684913	0.787276	-0.664817	1.63842	.
AT1G02860.1	1008	NLA, BAH1	SPX (SYG1/Pho81/XPR1) domain-containing protein	8.81097	13.6257	12.7923	12.1262	11.4873	10.2364	7.77463	5.42126	10.1499	11.2833	7.78195	0.992365	1	0.00166486	0.173972	.	0.299794	0.436446	-0.180387	0.173972	.
AT1G02860.2	1002	NLA	SPX (SYG1/Pho81/XPR1) domain-containing protein	0	0	0	0.707259	0	0	0	0	0	0.235753	0	NA	NA	NA	NA	.	NA	NA	NA	NA	.
AT1G02870.1	582		FUNCTIONS IN: molecular_function unknown; INVOLVED IN: biological_process unknown; EXPRESSED IN: 23 plant structures; EXPRESSED DURING: 13 growth stages; CONTAINS InterPro DOMAIN/s: Ribosome biogenesis protein Nop16 (InterPro:IPR019002); Has 104 Blast hits to 104 proteins in 57 species: Archae - 0; Bacteria - 0; Metazoa - 0; Fungi - 63; Plants - 35; Viruses - 0; Other Eukaryotes - 6 (source: NCBI…	32.0193	34.4695	29.9387	30.2858	30.7743	27.7894	27.7732	22.5491	25.4596	29.6165	25.2606	0.705646	1	-0.0533233	0.141175	.	0.907342	0.945145	-0.0164316	0.141175	.
AT1G02880.1	594	TPK1	thiamin pyrophosphokinase1	0.412939	0	0.848566	0	0	0	2.75952	6.22997	0	0	2.9965	0.320347	1	-1.06388	1.07058	.	0.244764	0.374253	1.24525	1.07058	.
AT1G02880.2	795	TPK1	thiamin pyrophosphokinase1	0	0	0	18.6307	0	0	0	0	0	6.21023	0	NA	NA	NA	NA	.	NA	NA	NA	NA	.
AT1G02880.3	804	TPK1	thiamin pyrophosphokinase1	16.0618	14.4435	11.2302	0	13.1682	10.4209	21.6562	16.0166	23.0669	7.86306	20.2465	0.185827	1	-1.68704	1.27514	.	0.647545	0.758283	0.582962	1.27514	.
AT1G02880.4	543	TPK1	thiamin pyrophosphokinase1	0	0	0	0	0	0	0	0	0	0	0	NA	NA	NA	NA	.	NA	NA	NA	NA	.
AT1G02890.1	3741		AAA-type ATPase family protein	19.3503	18.9974	19.1686	25.653	18.7846	20.7672	22.8196	19.4999	21.8577	21.7349	21.3924	0.0570519	1	0.143807	0.0755722	.	3.99541e-06	2.58807e-05	0.34851	0.0755722	.
AT1G02890.2	3657		AAA-type ATPase family protein	0.088321	0.102181	0	0	0	0	0	0	0.145872	0	0.048624	0.2273	1	-1.37465	1.13857	.	0.667255	0.773806	-0.489495	1.13857	.
AT1G02900.1	363	RALFL1, RALF1, ATRALF1	rapid alkalinization factor 1	120.669	94.2371	86.4441	119.897	136.679	133.058	176.671	132.821	144.207	129.878	151.233	0.0050833	0.433039	0.316499	0.112967	.	2.3276e-13	4.12037e-12	0.827875	0.112967	.
AT1G02910.1	1362	LPA1	tetratricopeptide repeat (TPR)-containing protein	28.0655	26.8881	28.4003	26.6275	30.5077	28.8698	19.3891	9.21392	12.6373	28.6684	13.7468	0.672426	1	0.0660739	0.156269	.	0.00178	0.00628848	-0.488291	0.156269	.
AT1G02920.1	630	ATGSTF7, GST11, ATGSTF8, GSTF7, ATGST11	glutathione S-transferase 7	79.3703	104.62	55.4499	560.336	279.196	60.8132	2856.5	3939.59	5165.69	300.115	3987.26	0.0697312	1	1.01112	0.557506	.	1.95454e-13	3.49174e-12	4.09871	0.557506	.
AT1G02930.1	627	ATGSTF6, GST1, ERD11, ATGSTF3, GSTF6, ATGST1	glutathione S-transferase 6	313.856	436.302	259.664	632.282	394.548	216.973	3860.22	5572.48	6871.12	414.601	5434.61	0.627625	1	0.145703	0.300374	.	5.1654e-23	2.18478e-21	2.96721	0.300374	.
AT1G02940.1	771	ATGSTF5, GSTF5	glutathione S-transferase (class phi) 5	1.6209	2.65503	1.56051	0.349471	0.272637	1.26974	26.1881	38.1172	50.8256	0.630618	38.377	0.0103177	0.600051	-1.1406	0.444678	.	7.17814e-13	1.20776e-11	3.19101	0.444678	.
AT1G02950.1	732	ATGSTF4, GST31, GSTF4	glutathione S-transferase F4	1.72111	1.33416	2.09527	3.57356	3.77061	2.75076	0	0	1.06214	3.36497	0.354046	0.341596	1	0.663806	0.697996	.	0.00889167	0.0251819	-1.82609	0.697996	.
AT1G02950.2	738	ATGSTF4, GST31, GSTF4	glutathione S-transferase F4	0	0	0.46481	0	0	0.603959	0	0	0.956205	0.20132	0.318735	NA	NA	NA	NA	.	NA	NA	NA	NA	.
AT1G02950.4	654	ATGSTF4, GST31, GSTF4	glutathione S-transferase F4	0	0	0	0	0	0	0.838774	0.946196	0	0	0.59499	NA	NA	NA	NA	.	NA	NA	NA	NA	.
AT1G02960.1	1389		unknown protein; BEST Arabidopsis thaliana protein match is: unknown protein (TAIR:AT1G02965.1); Has 83 Blast hits to 82 proteins in 37 species: Archae - 0; Bacteria - 2; Metazoa - 20; Fungi - 7; Plants - 29; Viruses - 0; Other Eukaryotes - 25 (source: NCBI BLink).	4.00272	0.277367	2.23657	1.95846	0	2.42858	0	0	0	1.46235	0	0.492525	1	-0.846734	1.23377	.	0.00507141	0.0155321	-3.45759	1.23377	.
AT1G02960.2	1416		unknown protein; BEST Arabidopsis thaliana protein match is: unknown protein (TAIR:AT1G02965.1); Has 100 Blast hits to 99 proteins in 48 species: Archae - 0; Bacteria - 4; Metazoa - 26; Fungi - 13; Plants - 29; Viruses - 0; Other Eukaryotes - 28 (source: NCBI BLink).	3.38827	3.56524	3.47441	3.85512	6.72725	1.48243	5.90739	3.60178	3.18952	4.0216	4.2329	0.979838	1	0.0144298	0.570988	.	0.456	0.592839	0.425642	0.570988	.
AT1G02960.3	1239		unknown protein; LOCATED IN: cellular_component unknown; EXPRESSED IN: 23 plant structures; EXPRESSED DURING: 13 growth stages; BEST Arabidopsis thaliana protein match is: unknown protein (TAIR:AT1G02965.1); Has 35333 Blast hits to 34131 proteins in 2444 species: Archae - 798; Bacteria - 22429; Metazoa - 974; Fungi - 991; Plants - 531; Viruses - 0; Other Eukaryotes - 9610 (source: NCBI BLink).	0	2.54094	1.24513	0	0	3.56927	0	0	0.65043	1.18976	0.21681	0.577949	1	-0.941962	1.69301	.	0.3996	0.539335	-1.42608	1.69301	.
AT1G02965.1	489		unknown protein; BEST Arabidopsis thaliana protein match is: unknown protein (TAIR:AT1G02960.3); Has 8 Blast hits to 8 proteins in 2 species: Archae - 0; Bacteria - 0; Metazoa - 0; Fungi - 0; Plants - 8; Viruses - 0; Other Eukaryotes - 0 (source: NCBI BLink).	0	0	0	0	0	0	0	0	0	0	0	NA	NA	NA	NA	.	NA	NA	NA	NA	.
AT1G02970.1	1503	WEE1, ATWEE1	WEE1 kinase homolog	3.96011	3.30282	2.80051	3.30604	2.39402	3.82888	2.25324	1.864	1.73285	3.17631	1.95003	0.912158	1	-0.0264568	0.239825	.	0.258762	0.390304	-0.270839	0.239825	.
AT1G02980.1	2229	CUL2, ATCUL2	cullin 2	0	0	0	0	0	0	1.16917	1.42921	1.28623	0	1.29487	1	1	0	0.784274	.	8.73608e-08	7.37552e-07	4.19682	0.784274	.
AT1G02990.1	3210		BEST Arabidopsis thaliana protein match is: CW-type Zinc Finger (TAIR:AT3G62900.1); Has 5847 Blast hits to 4410 proteins in 438 species: Archae - 17; Bacteria - 452; Metazoa - 2463; Fungi - 354; Plants - 306; Viruses - 11; Other Eukaryotes - 2244 (source: NCBI BLink).	0	0	0	0	0	0	0	0	0	0	0	NA	NA	NA	NA	.	NA	NA	NA	NA	.
AT1G02990.2	3717		BEST Arabidopsis thaliana protein match is: CW-type Zinc Finger (TAIR:AT3G62900.1); Has 35333 Blast hits to 34131 proteins in 2444 species: Archae - 798; Bacteria - 22429; Metazoa - 974; Fungi - 991; Plants - 531; Viruses - 0; Other Eukaryotes - 9610 (source: NCBI BLink).	0.196819	0	0	0	0	0	0	0	0	0	0	NA	NA	NA	NA	.	NA	NA	NA	NA	.
AT1G02990.3	3837		FUNCTIONS IN: molecular_function unknown; INVOLVED IN: biological_process unknown; LOCATED IN: cellular_component unknown; BEST Arabidopsis thaliana protein match is: CW-type Zinc Finger (TAIR:AT3G62900.1).	4.58135	3.67501	3.93826	4.89172	2.74786	4.7938	4.84754	2.8019	3.69477	4.14446	3.7814	0.96379	1	0.0217512	0.479116	.	0.787968	0.862878	0.128858	0.479116	.
AT1G03000.1	2826	PEX6	peroxin 6	7.89055	7.89467	8.64954	6.61351	6.63446	7.43454	3.95293	1.73715	4.46377	6.89417	3.38462	0.526344	1	-0.140108	0.22113	.	0.00122685	0.00451851	-0.714818	0.22113	.
AT1G03010.1	1905		Phototropic-responsive NPH3 family protein	0.491608	0.549572	0.662092	0.195426	0.666714	0.809417	0.561785	1.1445	1.03961	0.557186	0.915298	0.78968	1	-0.134309	0.503547	.	0.232527	0.360116	0.601171	0.503547	.
AT1G03020.1	309		Thioredoxin superfamily protein	0	0.662493	0	0.769978	1.30885	1.81639	1.04847	0	0	1.2984	0.349489	NA	NA	NA	NA	.	NA	NA	NA	NA	.
AT1G03022.1	126		unknown protein; Has 30201 Blast hits to 17322 proteins in 780 species: Archae - 12; Bacteria - 1396; Metazoa - 17338; Fungi - 3422; Plants - 5037; Viruses - 0; Other Eukaryotes - 2996 (source: NCBI BLink).	0	0	0	0	0	0	0	0	0	0	0	NA	NA	NA	NA	.	NA	NA	NA	NA	.
AT1G03030.1	906		P-loop containing nucleoside triphosphate hydrolases superfamily protein	20.1134	18.9889	17.9495	15.5757	14.2858	15.2966	18.2742	13.1777	18.458	15.0527	16.6366	0.161416	1	-0.192256	0.137294	.	0.206385	0.329557	0.17348	0.137294	.
AT1G03040.1	909		basic helix-loop-helix (bHLH) DNA-binding superfamily protein	19.2442	25.0544	23.3783	23.4286	23.0779	22.7643	24.6317	37.0894	36.7751	23.0903	32.832	0.653799	1	0.0730515	0.162883	.	4.3229e-06	2.78419e-05	0.748482	0.162883	.
AT1G03040.2	894		basic helix-loop-helix (bHLH) DNA-binding superfamily protein	2.77808	0.29539	2.58734	1.34827	2.45241	1.31721	1.14718	0.869681	0.808927	1.70596	0.941929	0.805716	1	0.232522	0.945379	.	0.979021	0.988442	0.0248602	0.945379	.
AT1G03050.1	1800		ENTH/ANTH/VHS superfamily protein	0	0	0	0	0	0	0.066491	0	0	0	0.0221637	NA	NA	NA	NA	.	NA	NA	NA	NA	.
AT1G03055.1	795		unknown protein; BEST Arabidopsis thaliana protein match is: unknown protein (TAIR:AT1G64680.1); Has 143 Blast hits to 143 proteins in 26 species: Archae - 0; Bacteria - 6; Metazoa - 0; Fungi - 0; Plants - 122; Viruses - 0; Other Eukaryotes - 15 (source: NCBI BLink).	1.14648	2.08968	1.46489	1.67407	1.46609	1.88292	0.860762	0	0.598025	1.67436	0.486262	0.893996	1	0.0908092	0.681499	.	0.0592211	0.123401	-1.28568	0.681499	.
AT1G03055.2	603		unknown protein; BEST Arabidopsis thaliana protein match is: unknown protein (TAIR:AT1G64680.1); Has 35333 Blast hits to 34131 proteins in 2444 species: Archae - 798; Bacteria - 22429; Metazoa - 974; Fungi - 991; Plants - 531; Viruses - 0; Other Eukaryotes - 9610 (source: NCBI BLink).	0	0	0	0	0	0	0	0	0	0	0	NA	NA	NA	NA	.	NA	NA	NA	NA	.
AT1G03060.1	10806	SPI	Beige/BEACH domain ;WD domain, G-beta repeat protein	5.88121	5.26294	5.69274	6.87921	4.90949	6.04517	5.53638	3.0826	4.73052	5.94462	4.44983	0.594684	1	0.0712461	0.133906	.	0.801948	0.873584	-0.0335871	0.133906	.
AT1G03070.1	744		Bax inhibitor-1 family protein	0.450757	0.857467	0.980895	0.948721	0.629776	0.201737	5.32738	6.26481	15.2488	0.593411	8.94701	0.655195	1	-0.275776	0.617559	.	5.49717e-05	0.000280521	2.49087	0.617559	.
AT1G03080.1	5202		kinase interacting (KIP1-like) family protein	14.0239	11.4528	12.3311	14.2798	11.8416	13.1226	14.1771	12.8348	14.6459	13.0813	13.8859	0.371436	1	0.0668139	0.0747536	.	6.4518e-05	0.000324668	0.298689	0.0747536	.
AT1G03090.1	2145	MCCA	methylcrotonyl-CoA carboxylase alpha chain, mitochondrial / 3-methylcrotonyl-CoA carboxylase 1 (MCCA)	0.147916	0	0.394438	1.05306	1.46989	0	0.772553	0	0	0.840983	0.257518	0.505144	1	1.07585	1.61437	.	0.846493	0.904385	-0.312535	1.61437	.
AT1G03090.2	2205	MCCA	methylcrotonyl-CoA carboxylase alpha chain, mitochondrial / 3-methylcrotonyl-CoA carboxylase 1 (MCCA)	10.9128	9.5338	9.91218	11.3842	7.36831	10.0024	7.85066	7.6089	7.38793	9.585	7.61583	0.839984	1	-0.0282278	0.139801	.	0.835671	0.897618	0.0289994	0.139801	.
AT1G03100.1	2382		Pentatricopeptide repeat (PPR) superfamily protein	1.31675	1.39004	1.55636	1.22709	1.23241	1.01021	0.887406	0.699444	1.13142	1.15657	0.906091	0.560184	1	-0.17684	0.303551	.	0.373444	0.514025	-0.270173	0.303551	.
AT1G03103.1	516		Bifunctional inhibitor/lipid-transfer protein/seed storage 2S albumin superfamily protein	0	0	0	0	0	0	0	0	0	0	0	NA	NA	NA	NA	.	NA	NA	NA	NA	.
AT1G03106.1	198		unknown protein; Has 35333 Blast hits to 34131 proteins in 2444 species: Archae - 798; Bacteria - 22429; Metazoa - 974; Fungi - 991; Plants - 531; Viruses - 0; Other Eukaryotes - 9610 (source: NCBI BLink).	0	0	0	1.97994	0	0	3.02205	0	4.10416	0.659981	2.3754	NA	NA	NA	NA	.	NA	NA	NA	NA	.
AT1G03110.1	1284	TRM82, AtTRM82	Transducin/WD40 repeat-like superfamily protein	17.5541	15.4492	18.6424	15.8842	13.4189	14.7361	7.52957	5.68283	7.98701	14.6797	7.06647	0.304134	1	-0.123918	0.120589	.	3.28802e-07	2.54503e-06	-0.615745	0.120589	.
AT1G03120.1	549	ATRAB28, RAB28	responsive to abscisic acid 28	0.21229	0.461738	0.526438	0.51715	0	0.564939	0.422839	0	1.35005	0.360696	0.590964	NA	NA	NA	NA	.	NA	NA	NA	NA	.
AT1G03130.1	615	PSAD-2	photosystem I subunit D-2	703.343	924.21	736.256	1085.63	918.016	761.124	1425.5	995.398	867.726	921.591	1096.21	0.174357	1	0.144607	0.106459	.	1.99937e-05	0.000112311	0.454042	0.106459	.
AT1G03140.1	1263		splicing factor Prp18 family protein	29.2211	35.1496	33.5789	36.6069	41.1748	39.3491	41.2914	46.1443	49.19	39.0436	45.5419	0.00807169	0.536384	0.230867	0.0871508	.	3.41146e-13	5.88807e-12	0.634203	0.0871508	.
AT1G03150.1	525		Acyl-CoA N-acyltransferases (NAT) superfamily protein	32.1965	30.4747	30.6367	29.1279	21.6373	33.2582	25.4321	20.1242	24.4913	28.0078	23.3492	0.37887	1	-0.133424	0.151621	.	0.429013	0.567529	-0.119915	0.151621	.
AT1G03160.1	2739	FZL	FZO-like	15.4323	16.5446	14.6504	15.1533	14.3362	13.8083	12.1122	8.47525	10.4793	14.4326	10.3556	0.550891	1	-0.052422	0.0878937	.	0.0237144	0.0581436	-0.198791	0.0878937	.
AT1G03160.2	2223	FZL	FZO-like	0.108535	0	0.836229	0	0	0	0	0	0	0	0	NA	NA	NA	NA	.	NA	NA	NA	NA	.
AT1G03170.1	723		Protein of unknown function (DUF3049)	0.554927	0.166793	0.454111	0.175862	0	0.370675	0	0	0	0.182179	0	NA	NA	NA	NA	.	NA	NA	NA	NA	.
AT1G03180.1	798		unknown protein; Has 36 Blast hits to 36 proteins in 15 species: Archae - 0; Bacteria - 0; Metazoa - 3; Fungi - 0; Plants - 33; Viruses - 0; Other Eukaryotes - 0 (source: NCBI BLink).	4.71578	3.97464	3.26361	2.24978	3.1835	4.45817	2.49368	2.68871	3.52407	3.29715	2.90215	0.788938	1	-0.179555	0.67076	.	0.917775	0.951875	-0.0692474	0.67076	.
AT1G03180.2	756		unknown protein; FUNCTIONS IN: molecular_function unknown; INVOLVED IN: biological_process unknown; LOCATED IN: mitochondrion; EXPRESSED IN: 15 plant structures; EXPRESSED DURING: 8 growth stages; Has 35333 Blast hits to 34131 proteins in 2444 species: Archae - 798; Bacteria - 22429; Metazoa - 974; Fungi - 991; Plants - 531; Viruses - 0; Other Eukaryotes - 9610 (source: NCBI BLink).	0.60821	0	0	0	0.881919	0	0	0	0.784547	0.293973	0.261516	NA	NA	NA	NA	.	NA	NA	NA	NA	.
AT1G03190.1	2277	ATXPD, UVH6	RAD3-like DNA-binding helicase protein	4.86563	4.95876	3.90765	3.4982	4.81085	3.82395	5.39522	3.74848	5.16769	4.04434	4.77046	0.478785	1	-0.094666	0.13366	.	0.0304436	0.0715364	0.289277	0.13366	.
AT1G03200.1	126		unknown protein; BEST Arabidopsis thaliana protein match is: unknown protein (TAIR:AT1G03240.1); Has 2 Blast hits to 2 proteins in 1 species: Archae - 0; Bacteria - 0; Metazoa - 0; Fungi - 0; Plants - 2; Viruses - 0; Other Eukaryotes - 0 (source: NCBI BLink).	0	0	0	0	0	0	9.34089	0	5.98523	0	5.10871	NA	NA	NA	NA	.	NA	NA	NA	NA	.
AT1G03210.1	861		Phenazine biosynthesis PhzC/PhzF protein	17.3126	19.4987	19.5202	17.6638	15.9304	19.617	7.39583	12.1843	12.0142	17.7371	10.5314	0.804533	1	-0.0416627	0.168345	.	0.0157944	0.0411681	-0.406322	0.168345	.
AT1G03220.1	1302		Eukaryotic aspartyl protease family protein	180.325	206.992	199.152	403.4	310.046	245.881	255.831	285.746	259.261	319.776	266.946	0.00107727	0.178726	0.4847	0.148248	.	9.03202e-05	0.000441347	0.580423	0.148248	.
AT1G03230.1	1305		Eukaryotic aspartyl protease family protein	39.5007	38.3517	39.3684	37.186	35.416	34.4234	26.4106	25.28	31.8222	35.6752	27.8376	0.400018	1	-0.0751029	0.0892394	.	0.427452	0.566179	-0.0708168	0.0892394	.
AT1G03240.1	129		unknown protein; BEST Arabidopsis thaliana protein match is: unknown protein (TAIR:AT1G03200.1); Has 2 Blast hits to 2 proteins in 1 species: Archae - 0; Bacteria - 0; Metazoa - 0; Fungi - 0; Plants - 2; Viruses - 0; Other Eukaryotes - 0 (source: NCBI BLink).	0	0	0	0	0	0	0	0	0	0	0	NA	NA	NA	NA	.	NA	NA	NA	NA	.
AT1G03250.1	738		unknown protein; Has 89 Blast hits to 89 proteins in 31 species: Archae - 0; Bacteria - 0; Metazoa - 31; Fungi - 0; Plants - 48; Viruses - 0; Other Eukaryotes - 10 (source: NCBI BLink).	29.8916	34.9126	29.0093	28.6008	30.6329	35.0101	22.1116	22.2032	24.9196	31.4146	23.0781	0.748764	1	0.0392837	0.122658	.	0.710111	0.806222	-0.045593	0.122658	.
AT1G03250.2	756		unknown protein; FUNCTIONS IN: molecular_function unknown; INVOLVED IN: biological_process unknown; LOCATED IN: cellular_component unknown; EXPRESSED IN: 24 plant structures; EXPRESSED DURING: 15 growth stages.	0.588062	0	0	0.316274	0	1.08479	0	0	0.408476	0.46702	0.136159	NA	NA	NA	NA	.	NA	NA	NA	NA	.
AT1G03260.1	825		SNARE associated Golgi protein family	12.3042	12.0854	12.7547	9.55228	9.33771	6.5306	8.38043	10.3755	9.99148	8.47353	9.58246	0.0571152	1	-0.381267	0.200411	.	0.72112	0.813697	-0.0715392	0.200411	.
AT1G03270.1	1500		CBS domain-containing protein with a domain of unknown function (DUF21)	2.589	2.58493	1.70368	1.55554	1.58381	1.85953	1.97465	0.93043	1.32059	1.6663	1.40856	0.446172	1	-0.259498	0.340633	.	0.474289	0.610675	-0.243729	0.340633	.
AT1G03280.1	1440		Transcription factor TFIIE, alpha subunit	14.5788	14.3911	17.2536	16.8576	14.5425	17.8503	9.92369	11.5181	11.7599	16.4168	11.0672	0.274582	1	0.113647	0.104018	.	0.745552	0.83237	-0.0337547	0.104018	.
AT1G03290.1	1716		unknown protein; BEST Arabidopsis thaliana protein match is: unknown protein (TAIR:AT4G02880.2); Has 13587 Blast hits to 10183 proteins in 1114 species: Archae - 257; Bacteria - 2402; Metazoa - 5637; Fungi - 960; Plants - 675; Viruses - 54; Other Eukaryotes - 3602 (source: NCBI BLink).	6.90694	7.47575	8.68396	9.86707	10.106	8.20748	15.6389	16.5162	21.1066	9.3935	17.7539	0.0293516	0.878235	0.235713	0.108188	.	8.28686e-22	3.31505e-20	1.03821	0.108188	.
AT1G03300.1	2013	ATDUF1, DUF1	DOMAIN OF UNKNOWN FUNCTION 724 1	2.40598	2.5077	2.17054	2.34182	2.05183	1.73342	0.737084	0.90708	0.816845	2.04235	0.820336	0.643409	1	-0.118779	0.256577	.	0.00179202	0.00632153	-0.801211	0.256577	.
AT1G03310.2	2649	ATISA2, ISA2, DBE1, BE2	debranching enzyme 1	24.4896	22.1791	23.9631	23.1212	20.9244	24.0345	28.4784	20.6321	23.9838	22.6934	24.3648	0.869079	1	-0.0129356	0.0784794	.	0.00237798	0.00807705	0.238456	0.0784794	.
AT1G03320.1	663		unknown protein; Has 1038 Blast hits to 683 proteins in 112 species: Archae - 4; Bacteria - 14; Metazoa - 318; Fungi - 117; Plants - 86; Viruses - 8; Other Eukaryotes - 491 (source: NCBI BLink).	2.15262	3.59786	1.96167	1.50635	0.673085	1.58989	0.21059	1.57312	0.904839	1.25644	0.896183	0.322437	1	-0.640049	0.646865	.	0.215109	0.339576	-0.801879	0.646865	.
AT1G03330.1	282		Small nuclear ribonucleoprotein family protein	80.5491	69.0759	73.6383	66.4887	78.4918	56.294	75.778	84.9558	58.4159	67.0915	73.0499	0.67733	1	-0.0685839	0.164821	.	0.0260871	0.0629556	0.366713	0.164821	.
AT1G03340.1	1158		unknown protein; BEST Arabidopsis thaliana protein match is: unknown protein (TAIR:AT4G02920.1); Has 44 Blast hits to 41 proteins in 13 species: Archae - 0; Bacteria - 1; Metazoa - 0; Fungi - 0; Plants - 43; Viruses - 0; Other Eukaryotes - 0 (source: NCBI BLink).	3.02277	1.93852	1.19083	0.679405	1.27909	2.21654	1.99795	2.48585	2.93956	1.39168	2.47445	0.340014	1	-0.387951	0.406599	.	0.257399	0.388659	0.460497	0.406599	.
AT1G03350.1	1413		BSD domain-containing protein	30.3378	26.9393	30.8474	30.5751	30.3364	33.9103	30.6939	37.9515	30.023	31.6073	32.8895	0.24466	1	0.120606	0.103666	.	0.000249706	0.00109692	0.379681	0.103666	.
AT1G03360.1	969	ATRRP4, RRP4	ribosomal RNA processing 4	18.2501	17.0037	23.1673	19.402	18.6515	19.4708	10.8956	18.206	13.321	19.1748	14.1409	0.856205	1	0.0300745	0.165968	.	0.895689	0.937248	-0.02176	0.165968	.
AT1G03365.1	2472		RING/U-box superfamily protein	5.33654	5.91316	6.40051	7.27472	4.83607	5.89995	4.25856	4.10075	4.67165	6.00358	4.34365	0.758728	1	0.0379093	0.123422	.	0.445645	0.582917	-0.0941335	0.123422	.
AT1G03370.1	3063		C2 calcium/lipid-binding and GRAM domain containing protein	6.26443	6.26977	5.41548	8.0614	6.26835	6.11027	7.91531	6.12953	6.53028	6.81334	6.85837	0.139043	1	0.151432	0.102363	.	0.000402247	0.0016834	0.362222	0.102363	.
AT1G03380.1	2880	ATATG18G, ATG18G	homolog of yeast autophagy 18 (ATG18) G	8.88387	7.34158	8.82145	9.90735	7.32023	9.02951	8.9423	6.47958	9.94837	8.75236	8.45675	0.495845	1	0.0732951	0.107622	.	0.0103708	0.0287471	0.275858	0.107622	.
AT1G03390.1	1386		HXXXD-type acyl-transferase family protein	0	0	0	0	0	0	0	0	0	0	0	NA	NA	NA	NA	.	NA	NA	NA	NA	.
AT1G03400.1	1056		2-oxoglutarate (2OG) and Fe(II)-dependent oxygenase superfamily protein	1.33668	1.3813	1.77899	3.91709	2.43419	1.44305	2.10314	2.04127	1.51497	2.59811	1.88646	0.178982	1	0.503549	0.374694	.	0.133084	0.234367	0.562809	0.374694	.
AT1G03410.1	1197	2A6	2-oxoglutarate (2OG) and Fe(II)-dependent oxygenase superfamily protein	1.06767	0.349174	1.19204	1.41206	1.20927	1.50398	1.00971	0.272485	0.646775	1.3751	0.64299	0.322039	1	0.588579	0.594359	.	0.93886	0.964826	0.0455893	0.594359	.
AT1G03430.1	474	AHP5	histidine-containing phosphotransfer factor 5	19.4939	17.3342	19.5323	18.4579	13.0885	15.8599	10.9308	12.0344	10.9729	15.8021	11.3127	0.512739	1	-0.1386	0.211739	.	0.584495	0.70669	-0.115785	0.211739	.
AT1G03440.1	1194		Leucine-rich repeat (LRR) family protein	5.18553	4.79838	4.87259	4.69705	4.18163	5.00084	3.43341	1.85725	1.99619	4.6265	2.42895	0.818383	1	-0.0583002	0.253892	.	0.0951419	0.179577	-0.423715	0.253892	.
AT1G03445.1	2382	BSU1	Serine/threonine protein phosphatase family protein	0.234769	0.101348	0.024341	0.150462	0	0.078395	0.110892	0	0	0.0762857	0.036964	NA	NA	NA	NA	.	NA	NA	NA	NA	.
AT1G03457.1	1290		RNA-binding (RRM/RBD/RNP motifs) family protein	6.30573	4.80459	5.00947	4.89048	4.30435	2.54731	3.21588	0	1.40717	3.91405	1.54102	0.79536	1	-0.296251	1.14225	.	0.0842414	0.163029	-1.9722	1.14225	.
AT1G03457.2	1317		RNA-binding (RRM/RBD/RNP motifs) family protein	1.05211	1.78282	1.84476	1.05713	1.62908	3.65594	0.36283	4.3358	2.01821	2.11405	2.23895	0.746218	1	0.240455	0.742994	.	0.687317	0.788921	0.299054	0.742994	.
AT1G03470.1	810		Kinase interacting (KIP1-like) family protein	5.26298	5.55785	5.9348	4.83745	4.87637	5.76087	0.779067	1.77896	2.08492	5.15823	1.54765	0.920719	1	-0.0459188	0.461364	.	0.0152279	0.0399348	-1.11969	0.461364	.
AT1G03475.1	1161	LIN2, HEMF1, ATCPO-I	Coproporphyrinogen III oxidase	144.876	151.734	153.995	123.499	144.735	130.708	94.2647	76.2071	72.307	132.981	80.9263	0.184491	1	-0.102095	0.0769334	.	1.36514e-06	9.5887e-06	-0.37159	0.0769334	.
AT1G03490.1	846	ANAC006, NAC006	NAC domain containing protein 6	0	0	0	0	0	0	0	0	0	0	0	NA	NA	NA	NA	.	NA	NA	NA	NA	.
AT1G03495.1	1398		HXXXD-type acyl-transferase family protein	5.71955	8.03332	2.55252	2.42489	2.86704	4.29167	7.15008	9.24067	15.4061	3.19453	10.599	0.254513	1	-0.42445	0.372503	.	0.00653141	0.0193379	1.01315	0.372503	.
AT1G03510.1	1290		Tetratricopeptide repeat (TPR)-like superfamily protein	0.944513	1.46101	1.27399	1.59907	2.14544	1.61399	0.666914	0.316695	1.19268	1.78616	0.725429	0.47206	1	0.405123	0.56335	.	0.499568	0.633595	-0.380357	0.56335	.
AT1G03520.1	1344		Core-2/I-branching beta-1,6-N-acetylglucosaminyltransferase family protein	4.16867	5.82685	5.80926	4.26945	4.82759	4.25223	3.84188	1.71962	3.03395	4.44976	2.86515	0.692801	1	-0.120133	0.304091	.	0.227816	0.354468	-0.366735	0.304091	.
AT1G03520.2	1077		Core-2/I-branching beta-1,6-N-acetylglucosaminyltransferase family protein	0	0	0	0	0	0	0	0	0	0	0	NA	NA	NA	NA	.	NA	NA	NA	NA	.
AT1G03530.1	2406	ATNAF1, NAF1	nuclear assembly factor 1	9.13827	8.61913	10.175	7.89886	8.54865	8.13168	5.04232	4.17231	3.90794	8.19306	4.37419	0.461198	1	-0.0769319	0.104403	.	7.19111e-05	0.00035893	-0.414466	0.104403	.
AT1G03540.1	1830		Pentatricopeptide repeat (PPR-like) superfamily protein	0.996094	1.19013	0.790194	0.983789	0.620207	0.935648	0.58061	0.702201	0.703729	0.846548	0.66218	0.793442	1	-0.127321	0.486249	.	0.751333	0.836369	-0.154083	0.486249	.
AT1G03550.1	852		Secretory carrier membrane protein (SCAMP) family protein	8.33819	7.33507	5.23416	4.50935	7.88574	5.90978	5.69316	3.85971	6.68178	6.10162	5.41155	0.640647	1	-0.123091	0.263693	.	0.802004	0.8736	-0.0661222	0.263693	.
AT1G03560.1	1983		Pentatricopeptide repeat (PPR-like) superfamily protein	4.57019	4.74635	4.88842	6.01803	4.91839	3.77687	2.02057	1.20083	2.09347	4.90443	1.77162	0.802725	1	0.050058	0.200374	.	5.62805e-05	0.000286585	-0.807085	0.200374	.
AT1G03590.1	1389		Protein phosphatase 2C family protein	19.4248	15.6506	17.603	20.6548	18.2893	19.4977	11.7807	11.4709	10.3578	19.4806	11.2031	0.158598	1	0.154279	0.109433	.	0.164505	0.276984	-0.152121	0.109433	.
AT1G03600.1	525	PSB27	photosystem II family protein	478.429	468.286	555.894	593.716	546.501	571.011	431.784	324.831	264.726	570.409	340.447	0.182141	1	0.130182	0.0975737	.	0.1474	0.254305	-0.141362	0.0975737	.
AT1G03610.1	927		Protein of unknown function (DUF789)	33.745	43.0162	36.8668	46.8999	45.8882	47.8586	24.1169	18.2534	18.9194	46.8823	20.4299	0.0138821	0.646187	0.264025	0.107314	.	0.00606131	0.018093	-0.294518	0.107314	.
AT1G03620.1	798		ELMO/CED-12 family protein	0.437798	0.535242	0.627134	0.427766	0.468278	0.444887	0	0	0	0.446977	0	NA	NA	NA	NA	.	NA	NA	NA	NA	.
AT1G03630.1	1206	POR C, PORC	protochlorophyllide oxidoreductase C	107.524	104.692	115.956	96.8073	94.9144	98.9032	55.5187	44.8159	45.5453	96.875	48.6266	0.167514	1	-0.106706	0.0773099	.	2.97676e-13	5.16277e-12	-0.56401	0.0773099	.
AT1G03630.2	1200	POR C, PORC	protochlorophyllide oxidoreductase C	3.08786	0.609823	3.1408	1.60068	3.57872	2.82372	0	0	0.347546	2.6677	0.115849	0.673828	1	0.331357	0.787258	.	0.000398938	0.00167254	-2.78751	0.787258	.
AT1G03650.1	477		Acyl-CoA N-acyltransferases (NAT) superfamily protein	5.03041	2.74809	4.14464	3.80863	4.45371	1.92081	3.16898	1.89045	4.28472	3.39438	3.11472	0.776908	1	-0.146661	0.517595	.	0.993597	0.995737	-0.00415392	0.517595	.
AT1G03660.1	324		Ankyrin-repeat containing protein	0.636871	0.591741	0.524349	6.29982	0	0	1.88532	9.51708	7.11117	2.09994	6.17119	NA	NA	NA	NA	.	NA	NA	NA	NA	.
AT1G03670.1	1851		ankyrin repeat family protein	0.041566	0	0	0	0	0	0	0	0	0	0	NA	NA	NA	NA	.	NA	NA	NA	NA	.
AT1G03680.1	540	ATHM1, TRX-M1, ATM1, THM1	thioredoxin M-type 1	168.89	156.429	174.528	156.505	173.184	156.986	152.002	132.105	110.585	162.225	131.564	0.6834	1	0.0330139	0.0809506	.	0.594517	0.715265	0.0430902	0.0809506	.
AT1G03687.1	1146		DTW domain-containing protein	11.0312	12.0255	12.4187	10.6234	10.1113	11.0512	6.48148	3.3532	6.32649	10.5953	5.38706	0.700616	1	-0.0706614	0.18378	.	0.00775106	0.0224264	-0.489355	0.18378	.
AT1G03687.2	930		DTW domain-containing protein	4.55694	0	0	0	0	0	0	0	0	0	0	NA	NA	NA	NA	.	NA	NA	NA	NA	.
AT1G03700.1	495		Uncharacterised protein family (UPF0497)	1.34614	0.771511	0.639717	1.10115	0	1.33797	11.5594	12.102	8.90112	0.813038	10.8541	0.474292	1	-0.432208	0.604052	.	3.11774e-05	0.000167611	2.51569	0.604052	.
AT1G03710.1	609		Cystatin/monellin superfamily protein	0.348913	0	0.290728	0.744988	0	0	0	1.7674	0.261334	0.248329	0.676246	NA	NA	NA	NA	.	NA	NA	NA	NA	.
AT1G03720.1	825		Cysteine proteinases superfamily protein	0	0	0	0	0	0	0	0	0	0	0	NA	NA	NA	NA	.	NA	NA	NA	NA	.
AT1G03730.1	504		unknown protein; BEST Arabidopsis thaliana protein match is: unknown protein (TAIR:AT4G03600.1); Has 50 Blast hits to 50 proteins in 10 species: Archae - 0; Bacteria - 0; Metazoa - 0; Fungi - 0; Plants - 50; Viruses - 0; Other Eukaryotes - 0 (source: NCBI BLink).	18.369	12.4896	13.6115	11.2142	8.78959	9.79891	10.6587	13.669	10.0908	9.93423	11.4728	0.107542	1	-0.3748	0.23289	.	0.824707	0.890112	0.0515841	0.23289	.
AT1G03740.1	2223		Protein kinase superfamily protein	12.1647	10.9215	10.628	15.6342	9.37509	9.82315	15.4814	14.8517	16.8677	11.6108	15.7336	0.718461	1	0.0440386	0.122154	.	6.75682e-07	4.96428e-06	0.60689	0.122154	.
AT1G03740.2	2094		Protein kinase superfamily protein	0	0	0	0	0	0	1.96682	0	0	0	0.655606	NA	NA	NA	NA	.	NA	NA	NA	NA	.
AT1G03750.1	2589	CHR9	switch 2	1.63206	2.33441	1.83201	2.62705	2.24842	1.97679	3.63418	3.30849	3.4996	2.28409	3.48076	0.219101	1	0.197813	0.160964	.	4.90991e-07	3.69356e-06	0.809618	0.160964	.
AT1G03760.1	1176		Prefoldin chaperone subunit family protein	5.75138	6.11262	5.57923	5.0706	6.1887	7.11106	8.94828	5.06166	7.58389	6.12345	7.19794	0.586865	1	0.0888048	0.163429	.	0.00211941	0.00730832	0.502211	0.163429	.
AT1G03770.1	1383	ATRING1B, RING1B	RING 1B	4.38385	5.29641	5.00556	4.62859	3.49917	4.65526	12.0968	8.51548	8.79462	4.26101	9.80231	0.555464	1	-0.0935295	0.158634	.	1.37868e-09	1.54243e-08	0.960998	0.158634	.
AT1G03770.2	1407	RING1B	RING 1B	0.779729	0.860862	0.866475	0.775417	0.597993	2.16236	1.79368	0.421052	1.28792	1.17859	1.16755	0.742912	1	0.224934	0.685777	.	0.521568	0.652288	0.439535	0.685777	.
AT1G03770.3	1401	RING1B	RING 1B	0	0	0	0	0	0	0	0	0	0	0	NA	NA	NA	NA	.	NA	NA	NA	NA	.
AT1G03780.1	2064	TPX2	targeting protein for XKLP2	0.113727	0	0	0	0	0	0	0	0	0	0	NA	NA	NA	NA	.	NA	NA	NA	NA	.
AT1G03780.2	2277	TPX2	targeting protein for XKLP2	3.08774	3.22571	2.40913	2.95223	2.28877	3.24909	1.17149	0	1.28752	2.83003	0.819671	0.996568	1	0.00502864	1.16917	.	0.084635	0.163598	-2.01612	1.16917	.
AT1G03780.3	2373	TPX2	targeting protein for XKLP2	0	0	0	0	0	0	0	0	0	0	0	NA	NA	NA	NA	.	NA	NA	NA	NA	.
AT1G03790.1	1182	SOM	Zinc finger C-x8-C-x5-C-x3-H type family protein	0.370999	0.39883	0.121115	0.372854	0	0.399571	0.56325	0	0.78363	0.257475	0.44896	0.695405	1	-0.373166	0.953098	.	0.91606	0.950897	0.100455	0.953098	.
AT1G03800.1	738	ERF10, ATERF10	ERF domain protein 10	0.798694	0.963765	1.39858	1.28751	0.822001	1.67483	2.10208	0.929547	2.20799	1.26145	1.74654	0.750949	1	0.194824	0.613835	.	0.205592	0.32856	0.776981	0.613835	.
AT1G03810.1	432		Nucleic acid-binding, OB-fold-like protein	0	0	0	0	0	0	0	0	0	0	0	NA	NA	NA	NA	.	NA	NA	NA	NA	.
AT1G03820.1	669		unknown protein; FUNCTIONS IN: molecular_function unknown; INVOLVED IN: biological_process unknown; LOCATED IN: endomembrane system; EXPRESSED IN: 21 plant structures; EXPRESSED DURING: 13 growth stages; Has 1345 Blast hits to 1122 proteins in 102 species: Archae - 2; Bacteria - 28; Metazoa - 28; Fungi - 30; Plants - 109; Viruses - 0; Other Eukaryotes - 1148 (source: NCBI BLink).	9.56123	10.0833	7.89979	8.85342	13.4513	7.91636	2.34161	3.91819	2.37744	10.0737	2.87908	0.790162	1	0.106386	0.399799	.	0.0221288	0.0547958	-0.9148	0.399799	.
AT1G03830.1	2976		guanylate-binding family protein	0	0	0.305622	0	0	0	0	0	0	0	0	NA	NA	NA	NA	.	NA	NA	NA	NA	.
AT1G03830.2	3042		guanylate-binding family protein	3.88796	3.9659	3.31782	3.73443	2.92854	4.71377	3.45006	2.64934	2.57302	3.79225	2.89081	0.967549	1	0.0326174	0.801757	.	0.971226	0.983635	-0.0289199	0.801757	.
AT1G03840.1	1521	MGP	C2H2 and C2HC zinc fingers superfamily protein	2.37125	1.67395	2.40297	2.17726	1.90121	2.14258	0.642821	0	1.26512	2.07368	0.635981	0.98714	1	0.0156959	0.97379	.	0.0819644	0.15956	-1.69381	0.97379	.
AT1G03840.2	1515	MGP	C2H2 and C2HC zinc fingers superfamily protein	0	0	0	0	0	0	0	0.806025	0	0	0.268675	NA	NA	NA	NA	.	NA	NA	NA	NA	.
AT1G03850.1	480		Glutaredoxin family protein	0	0.569224	0	0	0	0.47628	0	0	0	0.15876	0	NA	NA	NA	NA	.	NA	NA	NA	NA	.
AT1G03850.2	453		Glutaredoxin family protein	23.1999	24.837	22.1053	40.1014	33.2881	30.0207	26.1631	43.0358	38.8133	34.4701	36.0041	0.0109324	0.608708	0.380368	0.149466	.	2.48071e-06	1.66381e-05	0.70394	0.149466	.
AT1G03860.1	861	ATPHB2, PHB2	prohibitin 2	86.822	97.7433	78.9687	66.2542	69.9594	69.9555	68.8888	47.81	77.8098	68.723	64.8362	0.0650794	1	-0.223449	0.121129	.	0.571995	0.696786	-0.0684522	0.121129	.
AT1G03860.2	666	ATPHB2, PHB2	prohibitin 2	0	0	14.8557	14.3491	0	19.9706	0	25.0919	0	11.4399	8.36395	0.485451	1	1.65783	2.37661	.	0.902164	0.941685	0.292153	2.37661	.
AT1G03870.1	744	FLA9	FASCICLIN-like arabinoogalactan 9	625.099	604.716	603.766	604.444	677.425	644.88	308.531	263.033	262.434	642.25	277.999	0.390514	1	0.0621103	0.0723318	.	4.64329e-12	7.21472e-11	-0.500252	0.0723318	.
AT1G03880.1	1368	CRU2, CRB	cruciferin 2	0	0	0.046615	0	0.103367	0	0	0	0	0.0344557	0	NA	NA	NA	NA	.	NA	NA	NA	NA	.
AT1G03890.1	1356		RmlC-like cupins superfamily protein	0	0	0.047525	0	0	0	0	0	0	0	0	NA	NA	NA	NA	.	NA	NA	NA	NA	.
AT1G03900.1	819	ATNAP4, NAP4	non-intrinsic ABC protein 4	80.4138	75.3035	81.2041	84.8761	70.9897	84.5405	72.5869	81.9449	84.1932	80.1355	79.575	0.436508	1	0.061377	0.0788803	.	1.6679e-06	1.15186e-05	0.377836	0.0788803	.
AT1G03905.1	873		P-loop containing nucleoside triphosphate hydrolases superfamily protein	4.85785	4.49225	5.39191	6.34136	6.61908	6.10175	5.53339	1.82034	5.91685	6.35406	4.42353	0.319278	1	0.278508	0.279642	.	0.96844	0.982208	-0.0110639	0.279642	.
AT1G03910.1	2019		EXPRESSED IN: 25 plant structures; EXPRESSED DURING: 13 growth stages; CONTAINS InterPro DOMAIN/s: Cactin protein, cactus-binding domain, C-terminal (InterPro:IPR019134), Cactin, central region (InterPro:IPR018816); BEST Arabidopsis thaliana protein match is: unknown protein (TAIR:AT2G36815.2); Has 11711 Blast hits to 7382 proteins in 452 species: Archae - 31; Bacteria - 352; Metazoa - 6006; Fung…	23.2851	21.5602	25.008	24.5401	21.9123	21.4409	15.5473	17.644	15.0229	22.6311	16.0714	0.849982	1	0.0155305	0.0821104	.	0.320457	0.458604	-0.0815783	0.0821104	.
AT1G03910.2	2151		EXPRESSED IN: 24 plant structures; EXPRESSED DURING: 13 growth stages; CONTAINS InterPro DOMAIN/s: Cactin protein, cactus-binding domain, C-terminal (InterPro:IPR019134), Cactin, central region (InterPro:IPR018816); BEST Arabidopsis thaliana protein match is: unknown protein (TAIR:AT2G36815.2).	0	0	0	0	0.136102	0	0	0	0	0.0453673	0	NA	NA	NA	NA	.	NA	NA	NA	NA	.
AT1G03920.1	1710		Protein kinase family protein	2.76188	1.31766	1.27651	1.59466	1.09588	3.06056	0.39904	0.943367	0.411398	1.91703	0.584602	0.827927	1	0.0861409	0.396304	.	0.035658	0.0814378	-0.832558	0.396304	.
AT1G03930.1	1416	ADK1, CKL9ALPHA, CKL9BETA	dual specificity kinase 1	15.977	11.6378	16.1446	15.9805	10.8976	13.7549	8.23933	5.0099	7.41229	13.5443	6.88717	0.801872	1	-0.03588	0.142991	.	0.000813305	0.0031499	-0.478766	0.142991	.
AT1G03940.1	1410		HXXXD-type acyl-transferase family protein	5.57244	5.87523	2.86017	2.06663	3.35686	2.74027	6.41294	9.80094	11.4434	2.72125	9.21908	0.0866677	1	-0.491816	0.287067	.	0.00064945	0.00257876	0.978921	0.287067	.
AT1G03950.1	633	VPS2.3	vacuolar protein sorting-associated protein 2.3	15.6687	13.9864	14.4411	15.7673	14.1318	15.6799	22.5319	21.0166	17.2307	15.193	20.2597	0.874172	1	0.0281334	0.177653	.	0.00304389	0.00999162	0.526435	0.177653	.
AT1G03960.1	1590		Calcium-binding EF hand family protein	2.97642	2.78527	3.61602	3.29649	1.44175	1.41695	2.21188	2.59594	1.20396	2.05173	2.00392	0.255617	1	-0.455269	0.400479	.	0.577206	0.701059	-0.223255	0.400479	.
AT1G03960.2	1170		Calcium-binding EF hand family protein	1.89418	1.82277	1.91031	3.59391	5.30004	3.29295	0	0	2.30508	4.0623	0.768361	0.461023	1	0.765537	1.03849	.	0.0411076	0.0914063	-2.12106	1.03849	.
AT1G03970.1	813	GBF4	G-box binding factor 4	16.566	17.1039	16.3617	16.1168	15.48	17.6878	28.2724	33.4019	33.1611	16.4282	31.6118	0.933428	1	0.0101657	0.121698	.	6.32973e-12	9.64877e-11	0.836309	0.121698	.
AT1G03980.1	1359	ATPCS2, PCS2	phytochelatin synthase 2	0.547754	0.141123	0.858054	0.305887	0.863678	0.970349	0.231594	0.273533	0.257592	0.713305	0.25424	0.576688	1	0.4249	0.761157	.	0.786174	0.861575	-0.206488	0.761157	.
AT1G03982.1	534		PAK-box/P21-Rho-binding family protein	0	0	0	0	0	0	0	0	0	0	0	NA	NA	NA	NA	.	NA	NA	NA	NA	.
AT1G03990.1	2277		Long-chain fatty alcohol dehydrogenase family protein	0.02708	0.060555	0	0.068846	0.051761	0.036117	0.048564	0	0.070226	0.0522413	0.0395967	NA	NA	NA	NA	.	NA	NA	NA	NA	.
AT1G04000.1	459		unknown protein; BEST Arabidopsis thaliana protein match is: unknown protein (TAIR:AT5G44060.1); Has 62 Blast hits to 62 proteins in 10 species: Archae - 0; Bacteria - 0; Metazoa - 0; Fungi - 0; Plants - 62; Viruses - 0; Other Eukaryotes - 0 (source: NCBI BLink).	14.8358	14.9524	11.9708	12.9055	11.9539	14.2865	6.50904	2.33395	8.89372	13.0486	5.91224	0.826561	1	-0.0728826	0.332624	.	0.0326318	0.0757962	-0.710678	0.332624	.
AT1G04010.1	1902	PSAT1, ATPSAT1	phospholipid sterol acyl transferase 1	4.43205	2.57058	2.96158	3.4663	3.6316	3.51807	3.15773	3.65361	4.07268	3.53866	3.62801	0.5001	1	0.119451	0.17714	.	0.032153	0.0748383	0.379523	0.17714	.
AT1G04020.1	2145	ATBARD1, BARD1, ROW1	breast cancer associated RING 1	3.56326	2.53466	2.53068	2.01878	2.74458	3.20505	1.42885	0	1.29355	2.65613	0.907467	0.962428	1	-0.0539768	1.14585	.	0.0977457	0.18344	-1.89739	1.14585	.
AT1G04020.2	2142	ATBARD1, BARD1	breast cancer associated RING 1	1.90619	4.2007	3.05604	2.61799	2.19364	2.73637	0	1.21151	0.213752	2.516	0.475087	0.906492	1	-0.117269	0.998333	.	0.0116286	0.0317686	-2.51901	0.998333	.
AT1G04030.1	1305		unknown protein; BEST Arabidopsis thaliana protein match is: unknown protein (TAIR:AT5G44040.1); Has 1835 Blast hits to 1511 proteins in 238 species: Archae - 7; Bacteria - 164; Metazoa - 377; Fungi - 135; Plants - 187; Viruses - 22; Other Eukaryotes - 943 (source: NCBI BLink).	1.85747	2.24339	2.18244	2.11316	2.53001	1.34769	1.04641	0.251125	2.06156	1.99695	1.1197	0.956737	1	-0.0263741	0.486172	.	0.203471	0.325999	-0.618277	0.486172	.
AT1G04040.1	816		HAD superfamily, subfamily IIIB acid phosphatase	313.067	333.008	336.745	300.78	357.286	316.488	168.533	134.082	120.503	324.851	141.039	0.870783	1	0.0140842	0.0865844	.	5.40089e-12	8.32181e-11	-0.596967	0.0865844	.
AT1G04050.1	2205	SUVR1, SDG13	homolog of SU(var)3-9 1	1.81053	2.27247	1.34962	1.33886	1.41054	1.71239	1.97561	1.09462	1.67426	1.48726	1.5815	0.541325	1	-0.140129	0.229415	.	0.604966	0.724294	0.11867	0.229415	.
AT1G04070.1	285	TOM22-I, ATTOM22-I	translocase of outer membrane 22-I	20.6486	32.4536	22.3615	16.6315	23.3316	26.7714	18.7957	6.36532	27.4061	22.2448	17.5224	0.873805	1	-0.0739559	0.465637	.	0.831422	0.895255	-0.0991241	0.465637	.
AT1G04080.1	2307	PRP39	Tetratricopeptide repeat (TPR)-like superfamily protein	31.9655	29.6945	32.0345	32.7998	22.8575	32.7267	22.4013	23.9516	21.8339	29.4613	22.7289	0.715898	1	-0.0313221	0.0860624	.	0.922043	0.954281	-0.00842216	0.0860624	.
AT1G04080.2	1749	PRP39	Tetratricopeptide repeat (TPR)-like superfamily protein	1.61889	0.901976	2.98266	3.95735	2.47175	0.489303	0	0	1.46981	2.30613	0.489938	0.948727	1	0.0820966	1.27667	.	0.0440739	0.0970143	-2.57044	1.27667	.
AT1G04080.3	2472	PRP39	Tetratricopeptide repeat (TPR)-like superfamily protein	4.06762	5.37002	5.07562	5.30922	4.61412	4.40306	2.60872	0.438421	2.5529	4.77547	1.86668	0.960717	1	0.0300357	0.609822	.	0.141055	0.245455	-0.897581	0.609822	.
AT1G04090.1	1719		Plant protein of unknown function (DUF946)	0.396191	0.257675	0.254929	0.505395	0.27648	0.293566	0.351234	0.615496	0.126631	0.35848	0.364454	0.829592	1	0.161817	0.751848	.	0.74031	0.828624	0.249195	0.751848	.
AT1G04100.1	786	IAA10	indoleacetic acid-induced protein 10	2.58142	2.12538	2.90473	4.23237	2.36998	4.41464	7.90283	3.24088	7.94369	3.67233	6.36247	0.397275	1	0.339079	0.400566	.	0.00943604	0.0265061	1.0398	0.400566	.
AT1G04110.1	2328	SDD1	Subtilase family protein	2.41714	1.7619	2.24082	1.8355	3.28152	2.38213	2.12964	2.67486	1.75587	2.49972	2.18679	0.420673	1	0.164251	0.203974	.	0.157265	0.267699	0.288487	0.203974	.
AT1G04120.1	4545	ATMRP5, MRP5, ATABCC5, ABCC5	multidrug resistance-associated protein 5	21.6449	20.0006	21.9172	20.8708	16.7746	21.1175	16.1168	12.8158	15.0781	19.5876	14.6702	0.435254	1	-0.0592476	0.0759357	.	0.0321389	0.0748175	-0.162706	0.0759357	.
AT1G04120.2	4530	MRP5	multidrug resistance-associated protein 5	0.30453	0	0	0	0	0	0	0	0	0	0	NA	NA	NA	NA	.	NA	NA	NA	NA	.
AT1G04130.1	1083	TPR2, AtTPR2	Tetratricopeptide repeat (TPR)-like superfamily protein	8.80526	10.7335	10.0553	10.5908	9.52732	7.3952	6.3398	5.16179	8.30077	9.17112	6.60078	0.777076	1	-0.0448386	0.158367	.	0.402985	0.542399	-0.132443	0.158367	.
AT1G04140.1	2373		Transducin family protein / WD-40 repeat family protein	23.0345	24.8829	29.2152	29.0992	27.2698	22.8095	24.7667	13.2639	20.1373	26.3928	19.3893	0.908189	1	0.0545696	0.473186	.	0.96732	0.981584	-0.0193861	0.473186	.
AT1G04140.2	2382		Transducin family protein / WD-40 repeat family protein	3.99032	2.40443	1.98319	1.21878	1.26287	4.01538	0	3.4585	1.80441	2.16568	1.7543	0.807208	1	-0.340879	1.39688	.	0.315062	0.453003	-1.40338	1.39688	.
AT1G04150.1	3039		C2 calcium/lipid-binding plant phosphoribosyltransferase family protein	0.163479	0.165709	0.11788	0.104103	0.210322	0.136666	0.078541	0	0.085562	0.150364	0.054701	0.990227	1	0.00905744	0.739419	.	0.190934	0.31038	-0.967029	0.739419	.
AT1G04160.1	4503	XIB, ATXIB, XI-8, XI-B	myosin XI B	3.58267	3.02788	3.08345	3.23514	2.65435	3.72123	1.58202	1.77159	1.46666	3.20357	1.60676	0.942813	1	0.00930125	0.129662	.	0.000209613	0.000937347	-0.480674	0.129662	.
AT1G04170.1	1398	EIF2 GAMMA	eukaryotic translation initiation factor 2 gamma subunit	101.428	100.444	100.037	81.1561	91.4444	98.7951	79.0859	69.9555	70.2497	90.4652	73.097	0.340451	1	-0.0697802	0.0732005	.	0.755859	0.839713	-0.0227597	0.0732005	.
AT1G04171.1	165		unknown protein; Has 30201 Blast hits to 17322 proteins in 780 species: Archae - 12; Bacteria - 1396; Metazoa - 17338; Fungi - 3422; Plants - 5037; Viruses - 0; Other Eukaryotes - 2996 (source: NCBI BLink).	0	0	0	0	0	0	0	0	0	0	0	NA	NA	NA	NA	.	NA	NA	NA	NA	.
AT1G04180.1	1266	YUC9	YUCCA 9	1.97195	0.953899	1.8985	2.35958	1.33868	1.15952	0.619061	1.99304	0.612088	1.61926	1.07473	0.906038	1	0.0488096	0.413508	.	0.630184	0.744696	-0.199091	0.413508	.
AT1G04190.1	987	TPR3	Tetratricopeptide repeat (TPR)-like superfamily protein	27.6949	26.9649	29.8981	28.1948	29.287	28.4848	22.507	24.2021	26.7103	28.6556	24.4731	0.629531	1	0.0477437	0.0989739	.	0.228446	0.355171	0.119201	0.0989739	.
AT1G04200.1	2199		FUNCTIONS IN: molecular_function unknown; INVOLVED IN: N-terminal protein myristoylation; LOCATED IN: cellular_component unknown; EXPRESSED IN: 22 plant structures; EXPRESSED DURING: 13 growth stages; CONTAINS InterPro DOMAIN/s: Dymeclin (InterPro:IPR019142); Has 395 Blast hits to 389 proteins in 117 species: Archae - 0; Bacteria - 0; Metazoa - 262; Fungi - 21; Plants - 68; Viruses - 0; Other Euk…	10.008	10.4511	8.82767	11.3972	7.97058	10.5615	7.07712	5.23705	6.38187	9.9764	6.23201	0.785553	1	0.0309808	0.113862	.	0.037216	0.0842757	-0.23722	0.113862	.
AT1G04210.1	3339		Leucine-rich repeat protein kinase family protein	15.865	15.2898	15.8194	16.3203	11.7949	17.0392	10.9079	10.0022	10.0137	15.0515	10.3079	0.793612	1	-0.0243736	0.0931633	.	0.0346527	0.0795322	-0.196797	0.0931633	.
AT1G04220.1	1587	KCS2	3-ketoacyl-CoA synthase 2	8.42817	6.84819	5.23279	5.81056	6.49125	5.85901	30.226	27.5548	21.9957	6.0536	26.5922	0.541255	1	-0.0862477	0.141178	.	4.589e-30	3.26291e-28	1.60828	0.141178	.
AT1G04230.1	978		Protein of unknown function (DUF2361)	11.4676	8.67093	10.42	12.8907	11.9512	12.6444	16.5693	9.42848	12.2192	12.4954	12.739	0.0763087	1	0.24974	0.140895	.	0.000551232	0.00223099	0.486729	0.140895	.
AT1G04240.1	570	SHY2, IAA3	AUX/IAA transcriptional regulator family protein	38.2646	27.9542	43.1463	35.419	32.0432	32.0629	11.791	9.5356	6.1639	33.175	9.16348	0.830677	1	-0.037929	0.177377	.	4.41628e-11	6.07047e-10	-1.16881	0.177377	.
AT1G04250.1	690	AXR3, IAA17	AUX/IAA transcriptional regulator family protein	167.709	139.901	169.063	163.078	164.148	210.183	84.6462	87.7424	85.5687	179.136	85.9858	0.0507727	1	0.152652	0.078147	.	0.000406606	0.0016991	-0.276309	0.078147	.
AT1G04260.1	549	MPI7, MPIP7, PRA1.D	CAMV movement protein interacting protein 7	21.4413	20.5473	24.2162	21.2031	26.3399	24.2924	28.3302	44.9924	27.8111	23.9452	33.7112	0.433289	1	0.139101	0.177521	.	0.000188095	0.000851261	0.66295	0.177521	.
AT1G04270.1	459	RPS15	cytosolic ribosomal protein S15	634.404	636.994	611.633	576.788	510.267	606.816	435.454	561.876	458.184	564.624	485.171	0.494198	1	-0.0715101	0.104601	.	0.915025	0.950353	-0.0111612	0.104601	.
AT1G04270.2	456	RPS15	cytosolic ribosomal protein S15	0	0	0	0.367194	0	0.378534	0	0	0	0.248576	0	NA	NA	NA	NA	.	NA	NA	NA	NA	.
AT1G04280.1	1605		P-loop containing nucleoside triphosphate hydrolases superfamily protein	25.4465	19.9423	22.5109	27.9662	25.2185	25.8168	22.4795	21.2532	23.3442	26.3338	22.359	0.0198254	0.758789	0.198094	0.0850323	.	0.000518851	0.00211433	0.295133	0.0850323	.
AT1G04290.1	468		Thioesterase superfamily protein	27.0631	28.7258	26.2605	35.335	25.67	34.4618	25.6362	38.1806	28.7638	31.8223	30.8602	0.187695	1	0.178068	0.135163	.	0.001277	0.00468629	0.435375	0.135163	.
AT1G04300.1	3225		TRAF-like superfamily protein	14.2454	14.8611	15.3426	16.5874	14.3786	16.7853	15.8826	13.18	14.2116	15.9171	14.4247	0.216164	1	0.105046	0.0849339	.	0.00205262	0.00709926	0.26181	0.0849339	.
AT1G04300.2	2994		TRAF-like superfamily protein	0.803016	0	0	1.32494	0	0	0	0	0.779844	0.441645	0.259948	0.930988	1	0.167601	1.93532	.	0.960061	0.977832	0.0969138	1.93532	.
AT1G04300.3	3249		TRAF-like superfamily protein	0	0	0	0	0	0	0	0	0	0	0	NA	NA	NA	NA	.	NA	NA	NA	NA	.
AT1G04300.4	3168		TRAF-like superfamily protein	0	0	0	0	0	0	0	0	0	0	0	NA	NA	NA	NA	.	NA	NA	NA	NA	.
AT1G04310.1	1938	ERS2	ethylene response sensor 2	3.72336	5.39294	5.21224	4.96412	3.52375	3.6916	6.5531	5.82561	4.73621	4.05983	5.70497	0.388374	1	-0.132712	0.153857	.	0.00558958	0.0168895	0.426327	0.153857	.
AT1G04330.1	303		unknown protein; FUNCTIONS IN: molecular_function unknown; INVOLVED IN: biological_process unknown; LOCATED IN: chloroplast; BEST Arabidopsis thaliana protein match is: unknown protein (TAIR:AT3G23170.1); Has 74 Blast hits to 74 proteins in 6 species: Archae - 0; Bacteria - 0; Metazoa - 0; Fungi - 0; Plants - 74; Viruses - 0; Other Eukaryotes - 0 (source: NCBI BLink).	9.54423	3.42412	4.82688	6.44633	5.4342	4.72021	6.5585	13.9241	7.42995	5.53358	9.30419	0.924656	1	0.0587813	0.621556	.	0.179224	0.295965	0.834842	0.621556	.
AT1G04340.1	480		HR-like lesion-inducing protein-related	28.2321	25.3049	29.8262	25.9624	28.6201	25.1645	19.7761	21.403	23.3993	26.5823	21.5261	0.638711	1	-0.0742864	0.158224	.	0.989689	0.99385	-0.00204467	0.158224	.
AT1G04350.1	1083		2-oxoglutarate (2OG) and Fe(II)-dependent oxygenase superfamily protein	28.1536	25.0228	27.3858	34.135	34.3049	25.7956	25.4776	26.6123	30.1001	31.4119	27.3966	0.096943	1	0.172361	0.103841	.	0.0117429	0.0320236	0.261656	0.103841	.
AT1G04360.1	1146		RING/U-box superfamily protein	3.20504	4.76293	3.74131	2.83381	1.84325	3.3554	7.42002	6.07299	6.21502	2.67749	6.56934	0.128969	1	-0.361607	0.238185	.	0.000817722	0.00316415	0.79714	0.238185	.
AT1G04370.1	402	ATERF14, ERF14	Ethylene-responsive element binding factor 14	0	0	0	0	0.632655	0	1.71523	0	0	0.210885	0.571744	NA	NA	NA	NA	.	NA	NA	NA	NA	.
AT1G04380.1	1038		2-oxoglutarate (2OG) and Fe(II)-dependent oxygenase superfamily protein	0	0	0	0	0	0	0	0	0	0	0	NA	NA	NA	NA	.	NA	NA	NA	NA	.
AT1G04390.1	2550		BTB/POZ domain-containing protein	2.32011	1.74328	1.9527	2.31591	1.92052	1.93765	1.81638	0.758697	1.24955	2.05803	1.27488	0.815547	1	0.0559274	0.239748	.	0.262875	0.394755	-0.268427	0.239748	.
AT1G04400.2	1839	CRY2, FHA, AT-PHH1, PHH1, ATCRY2	cryptochrome 2	46.3062	39.0947	47.8808	45.8902	40.8089	48.2343	37.8611	30.5874	36.8352	44.9778	35.0946	0.570963	1	0.0431348	0.0761246	.	0.83672	0.898137	0.0156886	0.0761246	.
AT1G04410.1	999		Lactate/malate dehydrogenase family protein	1064.75	1114.51	1098.31	866.493	981.876	1066.51	899.448	905.749	933.205	971.628	912.801	0.325215	1	-0.0784494	0.0797414	.	0.0320187	0.0745744	0.17098	0.0797414	.
AT1G04420.1	1239		NAD(P)-linked oxidoreductase superfamily protein	71.0169	65.4427	79.8908	74.3433	70.5013	70.0108	37.2106	32.5112	31.4467	71.6185	33.7228	0.631346	1	0.0377063	0.0785822	.	1.23414e-09	1.39565e-08	-0.477445	0.0785822	.
AT1G04430.1	1872		S-adenosyl-L-methionine-dependent methyltransferases superfamily protein	93.0327	84.181	98.4748	85.7604	86.3982	94.0569	52.7156	36.7858	39.3553	88.7385	42.9522	0.967926	1	-0.0036094	0.0897651	.	6.5326e-09	6.57932e-08	-0.520864	0.0897651	.
AT1G04440.1	1407	CKL13	casein kinase like 13	31.0856	29.1619	31.6729	33.0999	25.5092	31.2878	20.0191	14.2617	22.1591	29.9656	18.8133	0.89342	1	0.012385	0.0924406	.	0.0232733	0.0571668	-0.20974	0.0924406	.
AT1G04445.1	519		C2H2-like zinc finger protein	0.378549	0	0.56796	0.255135	0.373901	0	0	0	0	0.209679	0	NA	NA	NA	NA	.	NA	NA	NA	NA	.
AT1G04450.1	663	RIC3	ROP-interactive CRIB motif-containing protein 3	0	0	0	0	0	0	0	0	0	0	0	NA	NA	NA	NA	.	NA	NA	NA	NA	.
AT1G04470.1	3108		Protein of unknown function (DUF810)	0	0	0	0	0	0	0	0	0	0	0	NA	NA	NA	NA	.	NA	NA	NA	NA	.
AT1G04480.1	423		Ribosomal protein L14p/L23e family protein	758.221	659.361	822.695	577.752	698.278	620.436	420.785	435.367	376.863	632.156	411.005	0.0710165	1	-0.156334	0.0865937	.	0.00573649	0.0172554	-0.239213	0.0865937	.
AT1G04490.1	1206		Protein of unknown function (DUF3527)	2.99109	2.31573	1.90068	1.82257	0.458458	1.50439	0.14814	0	0.318444	1.26181	0.155528	0.24824	1	-0.711498	0.616211	.	2.89822e-05	0.000156873	-2.57658	0.616211	.
AT1G04500.1	1161		CCT motif family protein	0	0	0	0	0	0	0	0	0	0	0	NA	NA	NA	NA	.	NA	NA	NA	NA	.
AT1G04501.1	129		unknown protein; Has 30201 Blast hits to 17322 proteins in 780 species: Archae - 12; Bacteria - 1396; Metazoa - 17338; Fungi - 3422; Plants - 5037; Viruses - 0; Other Eukaryotes - 2996 (source: NCBI BLink).	0	0	0	0	0	0	0	0	0	0	0	NA	NA	NA	NA	.	NA	NA	NA	NA	.
AT1G04510.1	1572	MAC3A	MOS4-associated complex 3A	39.5653	36.8046	36.6719	34.5922	35.6367	37.0212	28.5338	24.5553	33.9756	35.75	29.0215	0.768264	1	-0.0241815	0.0820698	.	0.912192	0.948166	0.00905016	0.0820698	.
AT1G04510.2	1572	MAC3A	MOS4-associated complex 3A	0	0	0	0	0	0	0	0	0	0	0	NA	NA	NA	NA	.	NA	NA	NA	NA	.
AT1G04520.1	924	PDLP2	plasmodesmata-located protein 2	32.1024	28.258	28.2429	23.7292	27.5277	26.5378	11.5005	10.2078	12.1979	25.9316	11.3021	0.428816	1	-0.103528	0.130846	.	2.11475e-07	1.6844e-06	-0.678953	0.130846	.
AT1G04530.1	933	TPR4	Tetratricopeptide repeat (TPR)-like superfamily protein	57.8268	48.8721	58.3662	74.3528	51.3154	57.6864	30.0699	22.6322	27.6469	61.1182	26.783	0.159794	1	0.141267	0.100492	.	8.66036e-06	5.26111e-05	-0.447004	0.100492	.
AT1G04540.1	1806		Calcium-dependent lipid-binding (CaLB domain) family protein	0	0.162898	0.030934	0.18938	0	0.05045	0	0	0	0.0799433	0	NA	NA	NA	NA	.	NA	NA	NA	NA	.
AT1G04550.1	522	IAA12, BDL	AUX/IAA transcriptional regulator family protein	0.609352	0	1.74278	0	0	0	0	0	0	0	0	NA	NA	NA	NA	.	NA	NA	NA	NA	.
AT1G04550.2	720	IAA12, BDL	AUX/IAA transcriptional regulator family protein	29.2209	32.2146	26.6031	35.5531	27.4588	27.9462	24.2996	13.4108	13.9366	30.3194	17.2157	0.626351	1	0.0797699	0.163842	.	0.0860805	0.165659	-0.281227	0.163842	.
AT1G04555.1	459		unknown protein; FUNCTIONS IN: molecular_function unknown; INVOLVED IN: biological_process unknown; LOCATED IN: cellular_component unknown; BEST Arabidopsis thaliana protein match is: unknown protein (TAIR:AT4G33380.1); Has 84 Blast hits to 83 proteins in 15 species: Archae - 0; Bacteria - 0; Metazoa - 9; Fungi - 0; Plants - 75; Viruses - 0; Other Eukaryotes - 0 (source: NCBI BLink).	9.65196	7.1009	6.2049	6.17507	7.82582	7.63469	6.04411	7.00185	10.968	7.21186	8.00466	0.923621	1	-0.0386171	0.402789	.	0.373167	0.513768	0.358707	0.402789	.
AT1G04560.1	561		AWPM-19-like family protein	0	0.229998	0	0	0	0	0.405781	0	0	0	0.13526	NA	NA	NA	NA	.	NA	NA	NA	NA	.
AT1G04570.1	1629		Major facilitator superfamily protein	0.199656	0.175101	0.452993	0.765464	0.208967	0.133237	1.07979	1.17799	1.08056	0.369223	1.11278	0.846471	1	0.124848	0.644797	.	0.0136701	0.0364434	1.58995	0.644797	.
AT1G04580.1	4014	AAO4, ATAO-4, ATAO2, AO4	aldehyde oxidase 4	0	0	0.01304	0	0.031726	0	0	0	0.021928	0.0105753	0.00730933	NA	NA	NA	NA	.	NA	NA	NA	NA	.
AT1G04590.1	1146		BEST Arabidopsis thaliana protein match is: Pentatricopeptide repeat (PPR) superfamily protein (TAIR:AT4G21190.1); Has 111 Blast hits to 111 proteins in 15 species: Archae - 0; Bacteria - 0; Metazoa - 0; Fungi - 0; Plants - 109; Viruses - 0; Other Eukaryotes - 2 (source: NCBI BLink).	19.7509	17.3009	16.6564	14.5333	12.3455	17.3017	9.77714	9.92836	8.60144	14.7268	9.43564	0.195092	1	-0.164583	0.127026	.	0.00530618	0.0161288	-0.354127	0.127026	.
AT1G04590.2	1155		BEST Arabidopsis thaliana protein match is: Pentatricopeptide repeat (PPR) superfamily protein (TAIR:AT4G18975.4); Has 111 Blast hits to 111 proteins in 15 species: Archae - 0; Bacteria - 0; Metazoa - 0; Fungi - 0; Plants - 109; Viruses - 0; Other Eukaryotes - 2 (source: NCBI BLink).	0.192575	0	0.786844	0	0.85253	0	0.33754	0	0	0.284177	0.112513	NA	NA	NA	NA	.	NA	NA	NA	NA	.
AT1G04600.1	5193	XIA, ATXIA	myosin XI A	0.145668	0.121312	0.093503	0.189474	0	0.164526	0.162165	0.054686	0.0827	0.118	0.0998503	0.477311	1	-0.603335	0.849009	.	0.955613	0.975253	-0.0472554	0.849009	.
AT1G04610.1	1314	YUC3	YUCCA 3	2.55786	1.56809	2.27655	3.23996	1.77515	2.04557	0.102669	0	0.611276	2.35356	0.237982	0.864499	1	0.119623	0.700989	.	0.0005698	0.00229702	-2.41533	0.700989	.
AT1G04620.1	1389		coenzyme F420 hydrogenase family / dehydrogenase, beta subunit family	13.4208	15.5794	16.5271	16.8905	13.4419	15.3594	10.0708	7.2767	11.0483	15.2306	9.46524	0.709922	1	0.0440294	0.118371	.	0.158168	0.268937	-0.167052	0.118371	.
AT1G04625.1	774		Polynucleotidyl transferase, ribonuclease H-like superfamily protein	0	0	0	0	0	0	0	0	0	0	0	NA	NA	NA	NA	.	NA	NA	NA	NA	.
AT1G04630.1	432	MEE4	GRIM-19 protein	75.4566	52.0057	70.3622	54.5867	58.7133	67.43	32.8591	36.6942	29.364	60.2434	32.9724	0.48471	1	-0.0861187	0.123247	.	0.00426161	0.0133813	-0.352255	0.123247	.
AT1G04635.1	456	EMB1687	ribonuclease P family protein / Rpp14 family protein	5.81088	5.65439	3.34761	4.75131	5.20707	9.11502	6.56848	14.4468	14.9084	6.3578	11.9746	0.464713	1	0.257781	0.352589	.	0.00325399	0.0105903	1.03755	0.352589	.
AT1G04640.1	708	LIP2	lipoyltransferase 2	57.6038	74.6175	57.9399	53.298	56.5413	48.6674	31.3519	29.8372	19.182	52.8356	26.7904	0.328099	1	-0.150175	0.153561	.	1.59687e-05	9.1748e-05	-0.662597	0.153561	.
AT1G04645.1	387		Plant self-incompatibility protein S1 family	0	0	0	0	0	0	0.650315	0	0	0	0.216772	NA	NA	NA	NA	.	NA	NA	NA	NA	.
AT1G04650.1	2994		unknown protein; Has 30201 Blast hits to 17322 proteins in 780 species: Archae - 12; Bacteria - 1396; Metazoa - 17338; Fungi - 3422; Plants - 5037; Viruses - 0; Other Eukaryotes - 2996 (source: NCBI BLink).	1.06513	0.998507	1.30349	1.03496	1.32108	1.30916	1.22818	0.461118	0.874935	1.22173	0.854744	0.772541	1	0.0958495	0.331599	.	0.622549	0.738569	-0.163227	0.331599	.
AT1G04660.1	639		glycine-rich protein	0.858122	0.225738	1.2997	1.01536	0.763882	0.23679	0.817897	0.946196	0.265029	0.672009	0.676374	NA	NA	NA	NA	.	NA	NA	NA	NA	.
AT1G04670.1	381		unknown protein; Has 40 Blast hits to 40 proteins in 14 species: Archae - 2; Bacteria - 5; Metazoa - 1; Fungi - 2; Plants - 30; Viruses - 0; Other Eukaryotes - 0 (source: NCBI BLink).	0	0	0	0	0	0	0	0	0	0	0	NA	NA	NA	NA	.	NA	NA	NA	NA	.
AT1G04680.1	1296		Pectin lyase-like superfamily protein	52.5753	49.353	56.8589	45.6544	48.2832	51.8411	25.5718	18.1465	17.3996	48.5929	20.3726	0.726354	1	-0.0373338	0.106674	.	2.26248e-08	2.09617e-07	-0.596376	0.106674	.
AT1G04684.1	150		unknown protein; Has 30201 Blast hits to 17322 proteins in 780 species: Archae - 12; Bacteria - 1396; Metazoa - 17338; Fungi - 3422; Plants - 5037; Viruses - 0; Other Eukaryotes - 2996 (source: NCBI BLink).	0	0	0	0	0	0	0	0	0	0	0	NA	NA	NA	NA	.	NA	NA	NA	NA	.
AT1G04690.1	987	KAB1, KV-BETA1	potassium channel beta subunit 1	74.5494	70.5923	74.539	74.2799	71.1452	77.6888	71.0869	61.7548	67.3646	74.3713	66.7354	0.448495	1	0.0613877	0.0809943	.	0.000916367	0.00350153	0.268498	0.0809943	.
AT1G04700.1	3129		PB1 domain-containing protein tyrosine kinase	0.963207	0.904613	1.12327	1.18892	0.70752	1.25394	0.643118	0.866784	0.344315	1.05013	0.618072	0.840669	1	0.0582797	0.289895	.	0.323653	0.462015	-0.28612	0.289895	.
AT1G04710.1	1332	KAT1, PKT4	peroxisomal 3-ketoacyl-CoA thiolase 4	17.4367	20.4284	17.5499	14.7996	12.2976	16.4192	10.5221	9.93294	11.5321	14.5055	10.6624	0.0776756	1	-0.204821	0.11609	.	0.0506101	0.108718	-0.226929	0.11609	.
AT1G04730.1	2832	CTF18	P-loop containing nucleoside triphosphate hydrolases superfamily protein	3.06187	3.2092	3.46072	3.41435	2.7204	3.25691	1.3209	1.43756	1.41416	3.13055	1.39087	0.950909	1	-0.0102891	0.167126	.	0.00028733	0.00124081	-0.606075	0.167126	.
AT1G04750.1	660	VAMP7B, VAMP721, ATVAMP721, AT VAMP7B	vesicle-associated membrane protein 721	94.4301	115.376	96.0073	117.721	115.698	96.2924	141.374	151.576	161.601	109.904	151.517	0.252095	1	0.0924512	0.080724	.	4.78531e-12	7.42139e-11	0.557948	0.080724	.
AT1G04750.2	546	VAMP7B, VAMP721, ATVAMP721, AT VAMP7B	vesicle-associated membrane protein 721	0	0	0	0	0	0	0	0	0	0	0	NA	NA	NA	NA	.	NA	NA	NA	NA	.
AT1G04760.1	663	ATVAMP726, VAMP726	vesicle-associated membrane protein 726	1.88176	1.77449	1.4347	2.24708	2.28352	1.41606	0.37957	0	0.792163	1.98222	0.390578	0.832956	1	0.15261	0.72357	.	0.0536608	0.114024	-1.39618	0.72357	.
AT1G04770.1	912		Tetratricopeptide repeat (TPR)-like superfamily protein	39.3721	48.1871	42.6246	42.445	42.3666	51.6278	81.3591	61.5335	56.7553	45.4798	66.5493	0.428146	1	0.0893296	0.112737	.	6.32564e-10	7.42222e-09	0.696954	0.112737	.
AT1G04778.1	171		unknown protein; FUNCTIONS IN: molecular_function unknown; INVOLVED IN: biological_process unknown; LOCATED IN: cellular_component unknown; Has 0 Blast hits to 0 proteins in 0 species (source: NCBI BLink).	0	5.07911	0	5.33062	9.33265	0	4.28124	0	0	4.88776	1.42708	NA	NA	NA	NA	.	NA	NA	NA	NA	.
AT1G04780.1	1995		Ankyrin repeat family protein	15.5359	15.0576	16.5074	17.1778	15.5111	15.4733	17.8201	12.4768	16.9142	16.0541	15.737	0.517485	1	0.0572567	0.0884646	.	0.0047363	0.0146124	0.249863	0.0884646	.
AT1G04790.1	1905		RING/U-box superfamily protein	7.64925	9.0139	9.08206	9.87079	6.57684	6.81654	5.9536	4.27063	5.43949	7.75472	5.22124	0.513304	1	-0.0791491	0.121078	.	0.0719019	0.143938	-0.217909	0.121078	.
AT1G04800.1	603		glycine-rich protein	24.3016	36.7936	31.7172	38.554	29.1312	23.4374	29.6107	6.2447	16.4365	30.3742	17.4307	0.967165	1	0.0154157	0.374492	.	0.25419	0.385118	-0.427007	0.374492	.
AT1G04810.1	3006		26S proteasome regulatory complex, non-ATPase subcomplex, Rpn2/Psmd1 subunit	26.5962	27.9952	31.0603	28.4547	27.4842	27.9736	29.7745	21.5267	30.1625	27.9708	27.1546	0.857302	1	0.0150347	0.0836146	.	0.00447011	0.0139297	0.23771	0.0836146	.
AT1G04820.1	1353	TUA4, TOR2	tubulin alpha-4 chain	272.142	273.226	271.633	235.753	249.245	280.896	168.969	138.389	113.809	255.298	140.389	0.765544	1	-0.0307883	0.103244	.	0.00154576	0.00555727	-0.326866	0.103244	.
AT1G04830.1	1347		Ypt/Rab-GAP domain of gyp1p superfamily protein	8.38692	7.73518	6.33593	5.71586	5.0643	7.25602	4.26062	8.26377	6.19122	6.01206	6.23853	0.365404	1	-0.184745	0.204112	.	0.686215	0.78815	0.0824607	0.204112	.
AT1G04830.2	1380		Ypt/Rab-GAP domain of gyp1p superfamily protein	0	0	0	0	0	0	0	0	0	0	0	NA	NA	NA	NA	.	NA	NA	NA	NA	.
AT1G04840.1	1998		Tetratricopeptide repeat (TPR)-like superfamily protein	0.659813	0.544817	0.703456	0.708626	0.408275	0.829459	0.312632	0	0.283448	0.648787	0.198693	0.988507	1	0.0101403	0.703948	.	0.0475499	0.103218	-1.39478	0.703948	.
AT1G04850.1	1242		ubiquitin-associated (UBA)/TS-N domain-containing protein	77.6704	73.0962	76.4133	73.0027	74.7562	76.6907	82.8883	78.9071	84.6571	74.8165	82.1508	0.560986	1	0.0425393	0.0731697	.	1.27948e-08	1.23183e-07	0.416247	0.0731697	.
AT1G04860.1	2886	UBP2, ATUBP2	ubiquitin-specific protease 2	11.3889	11.5587	12.5028	11.4292	10.3847	11.5076	11.4186	7.72086	9.68277	11.1072	9.6074	0.733341	1	-0.0299247	0.0878369	.	0.867322	0.918069	0.0146741	0.0878369	.
AT1G04870.1	843	PRMT10, ATPRMT10	protein arginine methyltransferase 10	0	0	0	0	0	0	0	0	0	0	0	NA	NA	NA	NA	.	NA	NA	NA	NA	.
AT1G04870.2	1152	PRMT10, ATPRMT10	protein arginine methyltransferase 10	43.2371	40.732	44.3622	36.5541	36.1219	39.6606	33.2532	30.4863	30.79	37.4455	31.5098	0.299958	1	-0.0929698	0.0896938	.	0.921564	0.954116	0.00883159	0.0896938	.
AT1G04880.1	1347		HMG (high mobility group) box protein with ARID/BRIGHT DNA-binding domain	0.111903	0.3045	0.368752	0.417085	0.209302	0.222966	0.097546	0	0.715976	0.283118	0.271174	0.854649	1	0.148637	0.811378	.	0.670711	0.776383	-0.344976	0.811378	.
AT1G04890.1	1236		Protein of unknown function, DUF593	0	0	0	0	0	0	0	0	0	0	0	NA	NA	NA	NA	.	NA	NA	NA	NA	.
AT1G04900.1	1329		Protein of unknown function (DUF185)	9.75907	10.7563	10.6537	8.37308	9.29968	10.0085	4.55102	3.13252	6.25364	9.22709	4.64573	0.619608	1	-0.0785049	0.158146	.	0.00030857	0.00132398	-0.570592	0.158146	.
AT1G04910.1	1560		O-fucosyltransferase family protein	15.6797	13.3897	15.443	18.1435	12.8595	14.6648	11.6434	12.8172	13.3593	15.2226	12.6066	0.531536	1	0.0645592	0.103185	.	0.157068	0.267406	0.146008	0.103185	.
AT1G04920.1	3189	ATSPS3F, SPS3F	sucrose phosphate synthase 3F	0.150828	0.108271	0.186891	0.12092	0.149936	0.176899	0.175806	0.431439	0.025582	0.149252	0.210942	0.945738	1	0.0454497	0.66779	.	0.782798	0.859019	0.184093	0.66779	.
AT1G04930.1	999		hydroxyproline-rich glycoprotein family protein	4.38886	3.59905	4.17718	5.34166	4.52325	5.60998	3.53186	2.11184	2.92361	5.1583	2.85577	0.383635	1	0.262242	0.301006	.	0.86253	0.914172	-0.0521205	0.301006	.
AT1G04930.2	1089		hydroxyproline-rich glycoprotein family protein	0	0	0	0	0	0	0	0	0	0	0	NA	NA	NA	NA	.	NA	NA	NA	NA	.
AT1G04940.1	825	TIC20	translocon at the inner envelope membrane of chloroplasts 20	68.9771	74.9028	75.8837	56.6901	66.964	62.5873	45.706	46.6005	39.469	62.0805	43.9252	0.0842219	1	-0.153866	0.08911	.	0.00323188	0.0105344	-0.262409	0.08911	.
AT1G04945.1	1104		HIT-type Zinc finger family protein	1.15034	0	0	0	0	0.6568	0	0	1.43936	0.218933	0.479787	0.907455	1	-0.159996	1.37632	.	0.916373	0.951053	0.144518	1.37632	.
AT1G04945.2	1179		HIT-type Zinc finger family protein	4.63779	5.61078	5.86357	5.04433	5.86013	5.34013	4.91829	4.36057	7.77527	5.41486	5.68471	0.935764	1	0.0403155	0.500227	.	0.598803	0.718927	0.26318	0.500227	.
AT1G04945.3	1935		HIT-type Zinc finger family protein	0	0	0	0	0	0	0	0	0	0	0	NA	NA	NA	NA	.	NA	NA	NA	NA	.
AT1G04950.1	1650	TAFII59, TAF6, ATTAF6	TATA BOX ASSOCIATED FACTOR II 59	6.8249	7.29284	6.58263	8.41231	5.8484	8.39249	4.58449	3.35468	4.56601	7.55107	4.1684	0.45295	1	0.110223	0.146865	.	0.121622	0.217857	-0.227346	0.146865	.
AT1G04960.1	954		Protein of unknown function (DUF1664)	21.4003	21.2046	18.1867	22.5552	21.5492	24.6271	26.1793	22.1326	26.3567	22.9105	24.8895	0.178514	1	0.156514	0.116337	.	4.28783e-05	0.000224043	0.475983	0.116337	.
AT1G04960.2	1005		Protein of unknown function (DUF1664)	0.420882	0	0.704254	1.76668	0	0	0.668186	0	0	0.588894	0.222729	NA	NA	NA	NA	.	NA	NA	NA	NA	.
AT1G04970.1	1467		lipid-binding serum glycoprotein family protein	17.8381	17.5101	16.9603	16.1977	11.8237	13.0098	18.4059	17.8635	21.7353	13.6771	19.3349	0.120819	1	-0.214572	0.138314	.	0.0135297	0.0361185	0.341568	0.138314	.
AT1G04970.2	1050		lipid-binding serum glycoprotein family protein	1.63788	0	2.61448	2.49463	5.6758	7.15127	0	0	4.49686	5.10723	1.49895	0.244406	1	1.95229	1.67716	.	0.644855	0.75623	-0.773039	1.67716	.
AT1G04980.1	1344	ATPDIL2-2, ATPDI10, PDI10, PDIL2-2	PDI-like 2-2	27.9767	25.9574	25.1676	24.2448	23.1631	23.8779	14.7342	15.0176	17.3088	23.7619	15.6869	0.549449	1	-0.0597077	0.0997479	.	0.00964042	0.0270129	-0.258194	0.0997479	.
AT1G04985.1	582		unknown protein; Has 37 Blast hits to 37 proteins in 11 species: Archae - 0; Bacteria - 0; Metazoa - 0; Fungi - 0; Plants - 37; Viruses - 0; Other Eukaryotes - 0 (source: NCBI BLink).	23.1146	26.0233	26.9601	34.2298	30.3896	22.7368	27.5942	27.2381	25.4596	29.1188	26.764	0.260548	1	0.156566	0.139157	.	0.0321912	0.0749192	0.298079	0.139157	.
AT1G04990.2	1215		Zinc finger C-x8-C-x5-C-x3-H type family protein	10.6943	10.3263	11.051	8.32688	7.56063	11.0613	11.7416	8.60078	12.2652	8.98293	10.8692	0.268918	1	-0.153409	0.138762	.	0.00934853	0.0263121	0.360647	0.138762	.
AT1G05000.1	648		Phosphotyrosine protein phosphatases superfamily protein	16.6708	19.8528	18.5577	21.1233	12.8714	16.3934	15.3764	12.4228	16.5085	16.796	14.7692	0.509794	1	-0.115736	0.175582	.	0.991758	0.99481	0.00181382	0.175582	.
AT1G05000.2	744		Phosphotyrosine protein phosphatases superfamily protein	3.30586	1.00797	2.03146	0.573815	1.00506	0.541055	1.62001	2.08938	2.01757	0.706643	1.90899	0.235382	1	-0.913554	0.769886	.	0.762249	0.844537	0.232912	0.769886	.
AT1G05010.1	972	EFE, ACO4, EAT1	ethylene-forming enzyme	171.916	141.888	176.795	224.737	192.721	186.644	408.745	325.016	370.898	201.367	368.22	0.000836503	0.157042	0.238178	0.0713017	.	1.58523e-55	3.81202e-53	1.11922	0.0713017	.
AT1G05020.1	1962		ENTH/ANTH/VHS superfamily protein	1.09182	0.630285	0.982279	0.580801	1.15633	0.710095	0.694726	0.154185	0.450486	0.815742	0.433132	0.861921	1	-0.0906029	0.52092	.	0.258572	0.390073	-0.58852	0.52092	.
AT1G05030.1	1575		Major facilitator superfamily protein	4.94304	4.92932	4.69665	5.07892	3.41739	4.33122	4.09028	3.5649	4.16676	4.27584	3.94065	0.522092	1	-0.11278	0.176184	.	0.831931	0.895578	0.0373907	0.176184	.
AT1G05040.1	501		BEST Arabidopsis thaliana protein match is: Ubiquitin-associated (UBA) protein (TAIR:AT2G33010.1); Has 14 Blast hits to 12 proteins in 3 species: Archae - 0; Bacteria - 0; Metazoa - 0; Fungi - 0; Plants - 14; Viruses - 0; Other Eukaryotes - 0 (source: NCBI BLink).	0	0	0	0	0	0	0	0	0	0	0	NA	NA	NA	NA	.	NA	NA	NA	NA	.
AT1G05040.2	474		unknown protein; FUNCTIONS IN: molecular_function unknown; INVOLVED IN: biological_process unknown; LOCATED IN: cellular_component unknown; EXPRESSED IN: leaf whorl, flower; EXPRESSED DURING: 4 anthesis; Has 30201 Blast hits to 17322 proteins in 780 species: Archae - 12; Bacteria - 1396; Metazoa - 17338; Fungi - 3422; Plants - 5037; Viruses - 0; Other Eukaryotes - 2996 (source: NCBI BLink).	0	0	0	0	0	0	0	0	0	0	0	NA	NA	NA	NA	.	NA	NA	NA	NA	.
AT1G05055.1	1266	ATGTF2H2, GTF2H2	general transcription factor II H2	11.7903	10.6338	13.1853	11.7906	10.8327	11.7561	7.29162	5.19057	8.83612	11.4598	7.1061	0.976711	1	0.00377775	0.129405	.	0.091097	0.173318	-0.218648	0.129405	.
AT1G05060.1	762		unknown protein; Has 34 Blast hits to 34 proteins in 13 species: Archae - 0; Bacteria - 0; Metazoa - 0; Fungi - 0; Plants - 34; Viruses - 0; Other Eukaryotes - 0 (source: NCBI BLink).	8.91102	8.8984	6.63331	11.6633	14.6105	7.81206	224.917	218.119	178.485	11.362	207.173	0.0716465	1	0.310072	0.172133	.	6.31626e-88	5.40723e-85	3.42164	0.172133	.
AT1G05065.1	252	CLE20	CLAVATA3/ESR-RELATED 20	0	1.05085	1.72727	2.38959	2.06395	0	0	0	2.43467	1.48451	0.811557	NA	NA	NA	NA	.	NA	NA	NA	NA	.
AT1G05070.1	555		Protein of unknown function (DUF1068)	17.0651	16.7898	21.6786	17.3245	16.6606	18.5601	19.8734	21.0603	20.1749	17.5151	20.3695	0.966466	1	0.00741517	0.17638	.	0.0455168	0.0996676	0.352732	0.17638	.
AT1G05080.1	1320		F-box/RNI-like/FBD-like domains-containing protein	0	0	0	0	0	0	0	0	0	0	0	NA	NA	NA	NA	.	NA	NA	NA	NA	.
AT1G05085.1	375		unknown protein; Has 35333 Blast hits to 34131 proteins in 2444 species: Archae - 798; Bacteria - 22429; Metazoa - 974; Fungi - 991; Plants - 531; Viruses - 0; Other Eukaryotes - 9610 (source: NCBI BLink).	0	0	0	0	0	0	0	0	0	0	0	NA	NA	NA	NA	.	NA	NA	NA	NA	.
AT1G05090.1	2121		dentin sialophosphoprotein-related	2.47564	1.40986	1.31527	0.887248	0.933083	1.72611	1.59319	0	1.81484	1.18215	1.13601	0.772234	1	-0.347792	1.20155	.	0.303363	0.440204	-1.23669	1.20155	.
AT1G05100.1	1020	MAPKKK18	mitogen-activated protein kinase kinase kinase 18	0.402876	0.593022	0.983968	0.194684	0.761205	0.429594	4.87972	5.92437	7.18904	0.461828	5.99771	0.502497	1	-0.336527	0.501856	.	5.88305e-07	4.37032e-06	2.50678	0.501856	.
AT1G05120.1	2502		Helicase protein with RING/U-box domain	7.43375	7.01893	8.63059	7.92457	6.50171	7.07296	5.49479	4.56497	4.38129	7.16641	4.81368	0.74841	1	-0.0351411	0.109564	.	0.0397627	0.0889331	-0.225286	0.109564	.
AT1G05136.1	141		unknown protein; Has 30201 Blast hits to 17322 proteins in 780 species: Archae - 12; Bacteria - 1396; Metazoa - 17338; Fungi - 3422; Plants - 5037; Viruses - 0; Other Eukaryotes - 2996 (source: NCBI BLink).	0	0	0	0	0	0	0	0	0	0	0	NA	NA	NA	NA	.	NA	NA	NA	NA	.
AT1G05140.1	1326		Peptidase M50 family protein	29.7191	30.4848	34.5852	32.4889	31.115	33.3858	21.1035	19.9472	23.7637	32.3299	21.6048	0.624248	1	0.0445196	0.0908863	.	0.0728249	0.145399	-0.163043	0.0908863	.
AT1G05150.1	2427		Calcium-binding tetratricopeptide family protein	14.7315	13.1584	14.4093	14.0142	12.7212	15.2579	9.58619	6.49848	7.02478	13.9978	7.70315	0.865158	1	0.0171879	0.101217	.	6.58528e-05	0.000330686	-0.403937	0.101217	.
AT1G05160.1	1473	CYP88A3, ATKAO1, KAO1	cytochrome P450, family 88, subfamily A, polypeptide 3	3.7022	3.60418	3.7742	3.98771	2.73903	3.5886	1.81548	2.04307	2.04424	3.43845	1.9676	0.854698	1	-0.0455993	0.249004	.	0.158853	0.269974	-0.350831	0.249004	.
AT1G05170.1	1215		Galactosyltransferase family protein	2.80387	0.300699	0.985958	1.02506	2.66616	0	0	5.3801	0.733266	1.23041	2.03779	0.70809	1	-0.604259	1.61384	.	0.847818	0.905232	-0.309702	1.61384	.
AT1G05170.2	1224		Galactosyltransferase family protein	3.02789	5.3398	4.93161	5.15243	1.54667	5.81452	4.32528	0	8.20978	4.17121	4.17835	0.93045	1	-0.1242	1.42303	.	0.441473	0.57916	-1.09532	1.42303	.
AT1G05180.1	1623	AXR1	NAD(P)-binding Rossmann-fold superfamily protein	23.7482	22.7059	23.8461	22.7391	22.0918	22.6648	20.6374	16.161	19.267	22.4986	18.6885	0.982215	1	-0.00209652	0.0940495	.	0.798751	0.871165	0.0239792	0.0940495	.
AT1G05180.2	1311	AXR1	NAD(P)-binding Rossmann-fold superfamily protein	0	0	0	0	0	0	0	0	0	0	0	NA	NA	NA	NA	.	NA	NA	NA	NA	.
AT1G05180.3	1269	AXR1	NAD(P)-binding Rossmann-fold superfamily protein	0	0	0	0	0	0	0	0	0	0	0	NA	NA	NA	NA	.	NA	NA	NA	NA	.
AT1G05190.1	672	emb2394	Ribosomal protein L6 family	530.746	583.071	562.213	569.66	640.962	554.478	400.652	380.255	356.88	588.367	379.262	0.206803	1	0.0903468	0.0715672	.	0.177358	0.293453	-0.0965394	0.0715672	.
AT1G05200.1	2880	ATGLR3.4, GLR3.4, GLUR3	glutamate receptor 3.4	7.27577	6.32065	7.6552	7.11913	6.12992	6.71633	4.50217	4.35579	3.71571	6.65513	4.19122	0.749447	1	-0.0358029	0.112105	.	0.0131742	0.0353194	-0.277911	0.112105	.
AT1G05205.1	276		unknown protein; Has 44 Blast hits to 44 proteins in 16 species: Archae - 0; Bacteria - 0; Metazoa - 0; Fungi - 0; Plants - 44; Viruses - 0; Other Eukaryotes - 0 (source: NCBI BLink).	105.721	124.438	116.305	129.686	119.064	122.995	75.7104	62.1291	121.391	123.915	86.4101	0.513094	1	0.114518	0.175097	.	0.726112	0.817864	0.0613371	0.175097	.
AT1G05210.1	507		Transmembrane protein 97, predicted	11.0461	13.0782	13.0748	11.519	11.3843	14.0011	4.26348	2.90591	3.51785	12.3015	3.56241	0.974818	1	-0.0132662	0.420269	.	0.0156996	0.0409309	-1.0153	0.420269	.
AT1G05220.1	483		Transmembrane protein 97, predicted	3.33786	5.39375	5.44344	2.80938	3.52713	2.97557	1.28975	2.11263	1.28255	3.10403	1.56164	0.544631	1	-0.393863	0.650126	.	0.239921	0.368948	-0.764018	0.650126	.
AT1G05230.1	2166	HDG2	homeodomain GLABROUS 2	2.17536	1.98944	2.38328	2.76773	2.92408	3.9968	1.40213	1.8033	1.41149	3.22954	1.53897	0.238904	1	0.412538	0.350282	.	0.872707	0.921808	-0.0561225	0.350282	.
AT1G05230.3	2160	HDG2	homeodomain GLABROUS 2	1.45881	0.897913	0.888478	0.759694	0.455202	0.121725	0.411585	0.817778	0.503392	0.44554	0.577585	0.252211	1	-1.00641	0.878967	.	0.703543	0.801822	-0.334484	0.878967	.
AT1G05240.1	978		Peroxidase superfamily protein	134.539	69.7109	102.208	114.101	119.244	142.007	1.74481	0.388133	1.15961	125.117	1.09752	0.472095	1	0.27148	0.37754	.	2.98958e-29	1.99947e-27	-4.23881	0.37754	.
AT1G05260.1	981	RCI3, RCI3A	Peroxidase superfamily protein	89.3302	81.8407	90.1558	81.8354	77.8174	94.6082	24.8966	23.7669	28.7313	84.7536	25.7983	0.97719	1	0.0025228	0.0882363	.	3.11502e-24	1.42148e-22	-0.896131	0.0882363	.
AT1G05270.1	1116		TraB family protein	37.6086	30.7732	36.7139	36.6928	36.0082	32.0512	31.6998	31.4505	27.4624	34.9174	30.2042	0.844228	1	0.017824	0.0907127	.	0.328045	0.466779	0.0887224	0.0907127	.
AT1G05280.1	1386		Protein of unknown function (DUF604)	1.60258	1.31231	1.60514	0.99785	1.33685	1.45172	0	0.999987	0	1.26214	0.333329	0.878778	1	-0.144366	0.946549	.	0.0131313	0.0352221	-2.34762	0.946549	.
AT1G05290.1	1110		CCT motif family protein	0	0	0	0	0	0	0	0	0	0	0	NA	NA	NA	NA	.	NA	NA	NA	NA	.
AT1G05291.1	615		Protein of unknown function (DUF1218)	0	0	0	0	0	0	0	0	0	0	0	NA	NA	NA	NA	.	NA	NA	NA	NA	.
AT1G05300.1	1083	ZIP5	zinc transporter 5 precursor	5.83151	9.18778	9.10542	11.9128	6.86733	8.84373	4.17532	3.91072	4.66925	9.20796	4.25176	0.455814	1	0.151091	0.202601	.	0.118682	0.21379	-0.316124	0.202601	.
AT1G05300.2	804	ZIP5	zinc transporter 5 precursor	0	0	0.208835	0	1.40426	0	0	0	0	0.468086	0	NA	NA	NA	NA	.	NA	NA	NA	NA	.
AT1G05310.1	1182		Pectin lyase-like superfamily protein	1.93095	1.72968	1.58361	1.86629	1.85885	2.37053	1.20436	1.26982	1.02032	2.03189	1.16483	0.662455	1	0.167084	0.382757	.	0.811224	0.880372	-0.0914205	0.382757	.
AT1G05320.1	2373		FUNCTIONS IN: molecular_function unknown; INVOLVED IN: biological_process unknown; LOCATED IN: cellular_component unknown; EXPRESSED IN: fruit, egg cell; CONTAINS InterPro DOMAIN/s: Prefoldin (InterPro:IPR009053); BEST Arabidopsis thaliana protein match is: unknown protein (TAIR:AT2G32240.1); Has 267650 Blast hits to 119772 proteins in 3899 species: Archae - 3706; Bacteria - 62589; Metazoa - 1065…	9.2989	8.06143	8.31123	9.70694	7.68109	8.73287	10.4512	7.20711	6.70739	8.70696	8.12191	0.732124	1	0.0456496	0.133361	.	0.494723	0.62925	0.0910611	0.133361	.
AT1G05330.1	414		unknown protein; Has 6 Blast hits to 6 proteins in 2 species: Archae - 0; Bacteria - 0; Metazoa - 0; Fungi - 0; Plants - 6; Viruses - 0; Other Eukaryotes - 0 (source: NCBI BLink).	0	0	0	1.25996	0	0	0	0	0	0.419988	0	NA	NA	NA	NA	.	NA	NA	NA	NA	.
AT1G05340.1	219		unknown protein; FUNCTIONS IN: molecular_function unknown; INVOLVED IN: biological_process unknown; LOCATED IN: chloroplast; EXPRESSED IN: 14 plant structures; EXPRESSED DURING: 7 growth stages; BEST Arabidopsis thaliana protein match is: unknown protein (TAIR:AT2G32210.1); Has 189 Blast hits to 189 proteins in 27 species: Archae - 0; Bacteria - 0; Metazoa - 0; Fungi - 21; Plants - 168; Viruses -…	6.77696	5.8047	3.3034	9.66949	22.0155	5.38104	35.0283	77.7035	58.4604	12.3553	57.0641	0.240005	1	0.661979	0.563398	.	8.794e-06	5.33473e-05	2.50424	0.563398	.
AT1G05350.1	1296		NAD(P)-binding Rossmann-fold superfamily protein	26.4615	20.7027	24.7578	21.3268	19.3255	23.7932	17.0546	13.0188	12.34	21.4819	14.1378	0.512093	1	-0.0689044	0.105104	.	0.0224935	0.0555767	-0.23984	0.105104	.
AT1G05360.1	1251		BEST Arabidopsis thaliana protein match is: SNARE associated Golgi protein family (TAIR:AT4G14950.1); Has 332 Blast hits to 326 proteins in 115 species: Archae - 0; Bacteria - 11; Metazoa - 174; Fungi - 0; Plants - 74; Viruses - 0; Other Eukaryotes - 73 (source: NCBI BLink).	10.6774	9.94201	9.6245	8.7672	5.96112	8.76153	4.46694	4.40829	5.51214	7.82995	4.79579	0.191644	1	-0.235827	0.180609	.	0.00388247	0.0123521	-0.521519	0.180609	.
AT1G05370.1	1254		Sec14p-like phosphatidylinositol transfer family protein	1.00359	1.07573	0.992861	0.753475	1.18902	0.537862	0.751896	0	0.175995	0.826787	0.309297	0.750337	1	-0.227482	0.714913	.	0.0399764	0.0893458	-1.46843	0.714913	.
AT1G05380.1	3417		Acyl-CoA N-acyltransferase with RING/FYVE/PHD-type zinc finger protein	10.1831	10.4503	10.6155	10.8863	9.37413	8.71897	11.3192	8.97927	9.32155	9.65979	9.87335	0.632939	1	-0.0401175	0.083999	.	0.0190523	0.0482438	0.196936	0.083999	.
AT1G05385.1	600	LPA19, Psb27-H1	photosystem II 11 kDa protein-related	24.7279	27.0633	22.5417	30.4995	16.8654	25.5898	13.4754	12.3482	11.214	24.3183	12.3459	0.867122	1	-0.0275913	0.164906	.	0.00115864	0.00429654	-0.53576	0.164906	.
AT1G05400.1	399		unknown protein; BEST Arabidopsis thaliana protein match is: unknown protein (TAIR:AT1G06810.1); Has 31 Blast hits to 31 proteins in 2 species: Archae - 0; Bacteria - 0; Metazoa - 0; Fungi - 0; Plants - 31; Viruses - 0; Other Eukaryotes - 0 (source: NCBI BLink).	0.40977	0	1.34489	1.35878	1.49063	0.535427	0.611606	0	1.39012	1.12828	0.667242	NA	NA	NA	NA	.	NA	NA	NA	NA	.
AT1G05410.1	1416		Protein of unknown function (DUF1423)	9.85353	10.8091	10.1812	10.8676	8.6347	12.3562	9.44876	9.68219	9.38054	10.6195	9.50383	0.851	1	0.0623084	0.331706	.	0.569227	0.694759	0.188804	0.331706	.
AT1G05410.2	1335		Protein of unknown function (DUF1423)	0	0	0	0	0	0	0	0	0	0	0	NA	NA	NA	NA	.	NA	NA	NA	NA	.
AT1G05420.1	681	ATOFP12, OFP12	ovate family protein 12	1.87569	1.96788	2.00858	2.46544	1.70851	4.4695	0.948142	0.785167	0.638393	2.88115	0.790567	0.667922	1	0.286373	0.667535	.	0.389306	0.52993	-0.574665	0.667535	.
AT1G05430.1	810		unknown protein; Has 31 Blast hits to 31 proteins in 9 species: Archae - 0; Bacteria - 0; Metazoa - 0; Fungi - 0; Plants - 31; Viruses - 0; Other Eukaryotes - 0 (source: NCBI BLink).	37.7058	35.0376	35.3127	35.9371	36.7269	35.5464	37.7956	47.8529	44.7955	36.0702	43.4813	0.961533	1	0.00488652	0.101317	.	0.000412851	0.00172307	0.357825	0.101317	.
AT1G05440.1	1155		C-8 sterol isomerases	1.46344	1.43055	1.20808	1.32225	1.5335	1.00861	0.131343	0.311723	0.192408	1.28812	0.211825	0.967057	1	-0.028235	0.683652	.	0.0305033	0.0716453	-1.47908	0.683652	.
AT1G05450.1	153		Bifunctional inhibitor/lipid-transfer protein/seed storage 2S albumin superfamily protein	0	0	0	0	0	0	5.40789	0	0	0	1.80263	NA	NA	NA	NA	.	NA	NA	NA	NA	.
AT1G05450.2	618		Bifunctional inhibitor/lipid-transfer protein/seed storage 2S albumin superfamily protein	0.863731	0.428888	0.434658	0.509544	0	0.476726	10.2804	11.444	7.94332	0.328757	9.88921	0.358749	1	-0.59785	0.651429	.	1.10494e-05	6.57469e-05	2.86339	0.651429	.
AT1G05460.1	3009	SDE3	P-loop containing nucleoside triphosphate hydrolases superfamily protein	4.29288	4.44471	4.29582	3.89162	3.71803	3.3825	3.95626	2.06882	4.01555	3.66405	3.34687	0.411637	1	-0.132634	0.161548	.	0.882493	0.92784	-0.0238784	0.161548	.
AT1G05470.1	1854	CVP2	DNAse I-like superfamily protein	4.2825	3.42187	4.25239	4.28548	2.39083	4.26295	1.33008	0.341437	0.754733	3.64642	0.808751	0.793806	1	-0.0847343	0.324192	.	1.10561e-05	6.57469e-05	-1.42496	0.324192	.
AT1G05490.1	4233	chr31	chromatin remodeling 31	0.322995	0.257409	0.369627	0.35	0.276529	0.305019	0.320244	0.317714	0.325955	0.310516	0.321304	0.955069	1	0.0221227	0.392649	.	0.499588	0.633595	0.265092	0.392649	.
AT1G05500.1	1683	SYTE, ATSYTE, NTMC2TYPE2.1, NTMC2T2.1, SYT5	Calcium-dependent lipid-binding (CaLB domain) family protein	28.4721	27.3926	26.9824	25.0255	28.008	29.1956	21.1509	22.332	20.9618	27.4097	21.4815	0.718496	1	0.0305909	0.084864	.	0.805033	0.875652	0.0209477	0.084864	.
AT1G05510.1	726		Protein of unknown function (DUF1264)	0	0	0	0	0	0.200959	0	0	0	0.0669863	0	NA	NA	NA	NA	.	NA	NA	NA	NA	.
AT1G05520.1	2352		Sec23/Sec24 protein transport family protein	19.6954	18.9541	20.2589	20.1041	18.3492	18.5433	15.0654	11.1642	13.663	18.9989	13.2976	0.95509	1	-0.00490467	0.0870912	.	0.105403	0.194636	-0.141019	0.0870912	.
AT1G05530.1	1368	UGT75B2, UGT2	UDP-glucosyl transferase 75B2	1.72644	1.63931	1.79764	1.96523	2.6256	1.56468	0.111197	0	0.162022	2.05184	0.091073	0.758113	1	0.175041	0.568389	.	3.70737e-06	2.41336e-05	-2.63002	0.568389	.
AT1G05540.1	1104		Protein of unknown function (DUF295)	0.471601	0.084789	0.450359	0.788374	0.154857	0	0	0	0.205463	0.31441	0.0684877	0.666496	1	-0.391845	0.909235	.	0.213874	0.33811	-1.13016	0.909235	.
AT1G05550.1	711		Protein of unknown function (DUF295)	0	0	0	0	0	0	0	0	0	0	0	NA	NA	NA	NA	.	NA	NA	NA	NA	.
AT1G05550.2	669		Protein of unknown function (DUF295)	0	0	0	0	0	0	0	0	0	0	0	NA	NA	NA	NA	.	NA	NA	NA	NA	.
AT1G05550.3	1158		Protein of unknown function (DUF295)	0	0	0	0	0	0	0	0	0	0	0	NA	NA	NA	NA	.	NA	NA	NA	NA	.
AT1G05560.1	1410	UGT1, UGT75B1	UDP-glucosyltransferase 75B1	4.05241	4.21618	5.45139	5.77639	4.371	3.7749	21.7203	24.813	48.8939	4.64076	31.8091	0.887251	1	0.0330884	0.233373	.	1.83369e-19	6.11289e-18	2.10567	0.233373	.
AT1G05570.1	5853	CALS1, GSL06, ATGSL6, ATGSL06, GSL6	callose synthase 1	22.3573	20.4058	19.9178	18.4982	17.0986	22.9463	6.48839	0	8.58259	19.5144	5.02366	0.978583	1	-0.0507007	1.88863	.	0.0940343	0.177958	-3.16249	1.88863	.
AT1G05570.2	5730	CALS1	callose synthase 1	0	0	0	0	0	0	0	4.1408	0	0	1.38027	NA	NA	NA	NA	.	NA	NA	NA	NA	.
AT1G05575.1	270		unknown protein; FUNCTIONS IN: molecular_function unknown; INVOLVED IN: anaerobic respiration; LOCATED IN: endomembrane system; EXPRESSED IN: 17 plant structures; EXPRESSED DURING: 9 growth stages; BEST Arabidopsis thaliana protein match is: unknown protein (TAIR:AT2G31945.1); Has 63 Blast hits to 63 proteins in 10 species: Archae - 0; Bacteria - 0; Metazoa - 0; Fungi - 0; Plants - 63; Viruses - …	36.4554	33.1636	35.087	47.5778	31.6698	20.3284	9.98956	14.4156	8.44974	33.192	10.9516	0.8691	1	-0.0677427	0.411055	.	0.0599021	0.124517	-0.773406	0.411055	.
AT1G05577.1	1119		Domain of unknown function (DUF966)	0.211255	0.467022	0.461684	0.263585	0.135582	0.562471	0	0	0	0.320546	0	0.833861	1	-0.185115	0.882542	.	0.0245767	0.059901	-1.98395	0.882542	.
AT1G05580.1	2604	ATCHX23, CHX23	cation/H+ exchanger 23	0	0	0	0	0	0	0	0	0	0	0	NA	NA	NA	NA	.	NA	NA	NA	NA	.
AT1G05580.2	2271	ATCHX23, CHX23	cation/H+ exchanger 23	0	0	0	0	0	0	0	0	0	0	0	NA	NA	NA	NA	.	NA	NA	NA	NA	.
AT1G05590.1	1743	HEXO2, ATHEX3	beta-hexosaminidase 2	8.51979	7.66126	7.03487	8.69889	8.18335	7.79622	4.04676	4.19599	4.80595	8.22615	4.34957	0.517089	1	0.0915406	0.141301	.	0.0246104	0.0599632	-0.31757	0.141301	.
AT1G05600.1	1515		Tetratricopeptide repeat (TPR)-like superfamily protein	3.36328	4.02213	3.35898	3.1618	3.66793	3.64147	1.14775	1.72297	2.77303	3.4904	1.88125	0.946725	1	0.0162271	0.242847	.	0.0533232	0.113408	-0.469252	0.242847	.
AT1G05610.1	1431	APS2	ADP-glucose pyrophosphorylase small subunit 2	0.299472	0.145144	0.149276	0	0.127832	0.07954	0	0	0	0.069124	0	NA	NA	NA	NA	.	NA	NA	NA	NA	.
AT1G05615.1	519		Domain of unknown function (DUF313)	0	0	0	0	0	0	0	0	0	0	0	NA	NA	NA	NA	.	NA	NA	NA	NA	.
AT1G05620.1	969	URH2	uridine-ribohydrolase 2	33.331	27.6079	27.4327	26.5376	26.3756	31.44	13.5728	20.1869	15.7202	28.1177	16.4933	0.944292	1	-0.0143187	0.204912	.	0.132855	0.234042	-0.30797	0.204912	.
AT1G05620.2	909	URH2	uridine-ribohydrolase 2	0	0	0	0	0	0	0	0	0	0	0	NA	NA	NA	NA	.	NA	NA	NA	NA	.
AT1G05630.1	3513	AT5PTASE13, 5PTASE13	Endonuclease/exonuclease/phosphatase family protein	0.620693	1.00686	0.489572	0.781377	0.153733	1.00081	0.147556	0	0.477905	0.645307	0.208487	0.796454	1	-0.266105	1.03166	.	0.0943989	0.178395	-1.7256	1.03166	.
AT1G05630.2	3411	AT5PTASE13, 5PTASE13	Endonuclease/exonuclease/phosphatase family protein	2.73824	1.30275	2.63743	2.16248	2.58794	1.87437	1.89989	1.2953	1.09115	2.20826	1.42878	0.869196	1	0.0660612	0.40115	.	0.734614	0.823885	-0.135988	0.40115	.
AT1G05640.1	1884		Ankyrin repeat family protein	2.40614	1.54208	2.09513	2.04237	1.56324	1.81485	0.794522	0.819306	0.540415	1.80682	0.718081	0.836449	1	-0.0637066	0.308599	.	0.0139261	0.0369967	-0.758896	0.308599	.
AT1G05650.1	1185		Pectin lyase-like superfamily protein	0.594041	1.05484	0.667465	0.27444	0.544628	0.893079	0	0	0	0.570716	0	0.689863	1	-0.311152	0.77975	.	0.00078087	0.00303637	-2.61956	0.77975	.
AT1G05660.1	1185		Pectin lyase-like superfamily protein	4.59642	3.6547	3.55005	2.4535	3.88858	6.14003	0.127262	0.920993	0.897254	4.1607	0.648503	0.957857	1	0.0282127	0.533895	.	0.00219822	0.00754309	-1.63482	0.533895	.
AT1G05670.1	2226		Pentatricopeptide repeat (PPR-like) superfamily protein	2.27238	1.69559	1.905	1.8989	1.75503	2.00915	0.648911	0.612421	0.864694	1.88769	0.708675	0.988373	1	0.00437757	0.300402	.	0.00826774	0.0236876	-0.793342	0.300402	.
AT1G05675.1	1362		UDP-Glycosyltransferase superfamily protein	0.418952	1.05356	0.984948	1.89083	1.39896	0.557922	16.6729	26.8911	31.5948	1.28257	25.053	0.301	1	0.413234	0.399533	.	9.7077e-20	3.31892e-18	3.63263	0.399533	.
AT1G05680.1	1362	UGT74E2	Uridine diphosphate glycosyltransferase 74E2	4.96734	5.05534	3.45586	7.25333	4.43616	5.18474	108.617	135.036	204.404	5.62474	149.352	0.247895	1	0.245527	0.21249	.	1.77723e-68	7.04377e-66	3.71596	0.21249	.
AT1G05690.1	1095	BT3	BTB and TAZ domain protein 3	0.839316	1.47416	1.11325	1.28135	1.42502	1.56598	1.8396	5.45579	1.95667	1.42412	3.08402	0.555079	1	0.253125	0.428904	.	0.0115732	0.0316255	1.08294	0.428904	.
AT1G05700.1	2559		Leucine-rich repeat transmembrane protein kinase protein	2.5281	3.20464	3.63097	6.03714	4.40037	3.72451	0.462348	0.123109	0.182683	4.72067	0.256047	0.306249	1	0.423959	0.414377	.	1.33594e-08	1.2833e-07	-2.35425	0.414377	.
AT1G05710.1	450		basic helix-loop-helix (bHLH) DNA-binding superfamily protein	13.305	9.66992	11.5754	15.0036	6.03754	16.7648	4.44506	12.8178	10.3054	12.602	9.18943	0.935665	1	0.0299814	0.371424	.	0.944069	0.968366	-0.026058	0.371424	.
AT1G05710.2	516		basic helix-loop-helix (bHLH) DNA-binding superfamily protein	2.92417	1.27257	2.22531	1.53336	0.436482	1.35803	1.81816	0	0.64788	1.10929	0.822012	0.415363	1	-0.642084	0.788324	.	0.14337	0.248655	-1.1536	0.788324	.
AT1G05720.1	492		selenoprotein family protein	36.294	36.4654	45.7433	32.5044	46.7549	37.413	31.2996	31.6542	35.9114	38.8908	32.9551	0.852528	1	-0.0259443	0.139565	.	0.728453	0.819412	0.0484547	0.139565	.
AT1G05730.1	450		Eukaryotic protein of unknown function (DUF842)	1.22748	3.38607	2.43456	2.06285	4.27603	1.34938	6.75351	13.3451	6.94328	2.56275	9.01397	0.928092	1	0.0475695	0.52711	.	0.00368311	0.0117879	1.53078	0.52711	.
AT1G05740.1	438		Eukaryotic protein of unknown function (DUF842)	0	0	0	0	0	0	1.52599	0	0	0	0.508662	NA	NA	NA	NA	.	NA	NA	NA	NA	.
AT1G05750.1	1503	PDE247, CLB19	Tetratricopeptide repeat (TPR)-like superfamily protein	2.63291	2.26153	2.66412	2.14488	1.61533	1.67914	1.60731	1.79097	1.19461	1.81312	1.53096	0.356197	1	-0.296925	0.321822	.	0.417434	0.556433	-0.260959	0.321822	.
AT1G05760.1	525	RTM1	Mannose-binding lectin superfamily protein	1.69453	1.83698	0.986277	2.41247	0.968358	0.939299	0.655326	0	0.910693	1.44004	0.522006	0.913163	1	-0.0799712	0.733345	.	0.161184	0.273067	-1.02749	0.733345	.
AT1G05770.1	555		Mannose-binding lectin superfamily protein	2.28923	1.06552	1.03231	0.51715	0.367106	0.554033	1.35558	0	0.249584	0.47943	0.535054	0.322933	1	-0.839548	0.84936	.	0.238848	0.36781	-1.00044	0.84936	.
AT1G05780.1	321		Vacuolar ATPase assembly integral membrane protein VMA21-like domain	14.8267	9.7519	16.9813	11.4306	6.02952	14.3494	7.68223	4.85277	10.1568	10.6032	7.56392	0.663592	1	-0.244984	0.563234	.	0.725819	0.817664	-0.197522	0.563234	.
AT1G05785.1	408		Got1/Sft2-like vescicle transport protein family	9.32229	8.91942	8.1912	10.7104	7.46728	6.85565	3.50283	4.40236	7.98031	8.34445	5.29517	0.852857	1	-0.0727207	0.392079	.	0.406251	0.545536	-0.325625	0.392079	.
AT1G05790.1	2064		lipase class 3 family protein	4.52364	4.0322	5.61867	3.57269	4.25526	3.1837	4.16827	1.74149	2.91932	3.67055	2.94303	0.549964	1	-0.219944	0.367914	.	0.483761	0.619077	-0.257638	0.367914	.
AT1G05790.2	1551		lipase class 3 family protein	1.78946	1.94462	0	2.0688	1.1803	4.12703	2.53049	2.61805	2.50589	2.45871	2.55148	0.245293	1	1.4624	1.25867	.	0.136341	0.238962	1.87486	1.25867	.
AT1G05800.1	1416	DGL	alpha/beta-Hydrolases superfamily protein	0	0	0.044406	0	0	0	0	0	0	0	0	NA	NA	NA	NA	.	NA	NA	NA	NA	.
AT1G05805.1	1089		basic helix-loop-helix (bHLH) DNA-binding superfamily protein	13.7554	12.3672	12.2808	15.2969	12.9614	15.6265	12.4923	10.7872	9.98053	14.6283	11.0867	0.195904	1	0.162953	0.125997	.	0.117909	0.212611	0.19701	0.125997	.
AT1G05810.1	786	ARA, ARA-1, ATRAB11D, ATRABA5E, RABA5E	RAB GTPase homolog A5E	19.3425	21.0339	18.6852	20.0021	17.9373	21.6523	16.569	16.2386	17.1847	19.8639	16.6641	0.869829	1	0.0237582	0.144977	.	0.611556	0.729653	0.0736273	0.144977	.
AT1G05820.1	1611	SPPL5, ATSPPL5	SIGNAL PEPTIDE PEPTIDASE-LIKE 5	1.29732	1.33528	1.23354	2.02315	1.41583	1.51126	0	0	0	1.65008	0	0.773853	1	0.256997	0.894402	.	0.000126484	0.000596518	-3.42843	0.894402	.
AT1G05820.2	1524	SPPL5, ATSPPL5	SIGNAL PEPTIDE PEPTIDASE-LIKE 5	0	0	0	0	0	0	0.335759	0	0.742011	0	0.359257	NA	NA	NA	NA	.	NA	NA	NA	NA	.
AT1G05830.1	3252	ATX2, SDG30	trithorax-like protein 2	7.83881	7.95163	8.6007	8.82355	5.79572	7.58588	4.4718	2.64927	4.73412	7.40172	3.95173	0.647703	1	-0.070554	0.1544	.	0.00196252	0.00682848	-0.477999	0.1544	.
AT1G05835.1	384		PHD finger protein	10.1794	13.7762	12.6975	10.7363	17.8876	13.1244	5.92787	3.33421	6.02709	13.9161	5.09639	0.755995	1	0.144666	0.465546	.	0.28756	0.422864	-0.495103	0.465546	.
AT1G05840.1	1458		Eukaryotic aspartyl protease family protein	10.1479	8.41149	9.66021	12.2885	8.75242	10.3533	10.7268	5.8064	9.80457	10.4647	8.77926	0.347897	1	0.139398	0.148505	.	0.233572	0.36132	0.1769	0.148505	.
AT1G05850.1	966	POM1, ERH2, ELP1, CTL1, ELP, HOT2, ATCTL1	Chitinase family protein	509.492	410.001	512.98	487.048	423.556	549.486	352.493	321.263	306.188	486.697	326.648	0.330653	1	0.0710609	0.0730479	.	0.569496	0.694849	0.0415493	0.0730479	.
AT1G05860.1	843		unknown protein; FUNCTIONS IN: molecular_function unknown; INVOLVED IN: biological_process unknown; LOCATED IN: chloroplast; EXPRESSED IN: 20 plant structures; EXPRESSED DURING: 11 growth stages; BEST Arabidopsis thaliana protein match is: unknown protein (TAIR:AT2G31600.1); Has 101 Blast hits to 100 proteins in 32 species: Archae - 0; Bacteria - 0; Metazoa - 28; Fungi - 2; Plants - 66; Viruses -…	9.36585	7.52739	6.08003	7.1999	7.79892	7.68608	6.09198	4.43468	6.55213	7.56164	5.69293	0.920008	1	0.0232094	0.231113	.	0.848759	0.905811	-0.0440738	0.231113	.
AT1G05870.1	570		Protein of unknown function (DUF1685)	38.2646	34.8282	38.9883	40.8088	43.239	40.4728	30.3942	29.6094	31.3555	41.5069	30.453	0.241588	1	0.146612	0.1252	.	0.527164	0.657228	0.0791689	0.1252	.
AT1G05880.1	1470	ATARI12, ARI12	RING/U-box superfamily protein	0	0	0.136836	0	0.11405	0	0	0	0.466815	0.0380167	0.155605	NA	NA	NA	NA	.	NA	NA	NA	NA	.
AT1G05880.2	1491	ARI12	RING/U-box superfamily protein	0	0	0	0.13677	0	0	1.97028	0	0	0.04559	0.65676	NA	NA	NA	NA	.	NA	NA	NA	NA	.
AT1G05890.1	1659	ARI5, ATARI5	RING/U-box superfamily protein	21.1819	20.8522	22.0786	28.3418	23.0624	22.2305	30.0269	26.0262	28.5271	24.5449	28.1934	0.0381139	0.973389	0.180466	0.087029	.	5.13225e-11	7.00513e-10	0.571523	0.087029	.
AT1G05890.2	1785	ARI5	RING/U-box superfamily protein	0.784086	0	0.473421	0	0	0.650691	0.321959	0	0.902212	0.216897	0.408057	0.510063	1	-0.967643	1.46893	.	0.95867	0.977059	0.0761243	1.46893	.
AT1G05894.1	1374		unknown protein; LOCATED IN: chloroplast; BEST Arabidopsis thaliana protein match is: unknown protein (TAIR:AT2G31480.1); Has 35333 Blast hits to 34131 proteins in 2444 species: Archae - 798; Bacteria - 22429; Metazoa - 974; Fungi - 991; Plants - 531; Viruses - 0; Other Eukaryotes - 9610 (source: NCBI BLink).	0	0.201183	0.380465	0.289151	0.241165	0.299919	0.114997	0	0	0.276745	0.0383323	NA	NA	NA	NA	.	NA	NA	NA	NA	.
AT1G05900.1	945	ATNTH2, NTH2	endonuclease III 2	0	0	0	0	0	0	0	0	0	0	0	NA	NA	NA	NA	.	NA	NA	NA	NA	.
AT1G05900.2	1161	ATNTH2, NTH2	endonuclease III 2	8.88735	5.58179	9.89269	7.79442	7.54824	8.12464	5.8966	4.05436	4.52562	7.82243	4.82553	0.951468	1	0.0227822	0.374313	.	0.559788	0.687039	-0.218283	0.374313	.
AT1G05910.1	3633		cell division cycle protein 48-related / CDC48-related	8.93515	8.46178	8.36822	9.09725	7.32334	8.38665	8.84258	6.98747	8.7607	8.26908	8.19692	0.942151	1	-0.00652434	0.0899077	.	0.00768633	0.0222813	0.239653	0.0899077	.
AT1G05920.1	948		Domain of unknown function (DUF313)	0	0	0	0	0	0	0	0	0	0	0	NA	NA	NA	NA	.	NA	NA	NA	NA	.
AT1G05925.1	162		unknown protein; LOCATED IN: endomembrane system; Has 30201 Blast hits to 17322 proteins in 780 species: Archae - 12; Bacteria - 1396; Metazoa - 17338; Fungi - 3422; Plants - 5037; Viruses - 0; Other Eukaryotes - 2996 (source: NCBI BLink).	0	0	0	0	0	0	0	0	0	0	0	NA	NA	NA	NA	.	NA	NA	NA	NA	.
AT1G05930.1	957		Domain of unknown function (DUF313)	0	0	0	0	0	0	0	0	0	0	0	NA	NA	NA	NA	.	NA	NA	NA	NA	.
AT1G05940.1	1710	CAT9	cationic amino acid transporter 9	21.8543	20.037	20.6802	20.675	20.5874	21.7747	17.0593	10.8685	17.4189	21.0124	15.1156	0.879972	1	0.0150786	0.099855	.	0.148967	0.256317	-0.14411	0.099855	.
AT1G05950.1	1884		unknown protein; Has 50 Blast hits to 45 proteins in 14 species: Archae - 5; Bacteria - 0; Metazoa - 4; Fungi - 0; Plants - 34; Viruses - 0; Other Eukaryotes - 7 (source: NCBI BLink).	2.77238	3.21225	3.31429	2.50069	3.03135	2.77564	1.83004	2.00725	2.21157	2.76923	2.01629	0.668229	1	-0.0865312	0.201902	.	0.258251	0.389659	-0.228257	0.201902	.
AT1G05960.1	2949		ARM repeat superfamily protein	17.3368	15.3417	16.4228	17.4962	13.5947	16.2334	15.2334	9.91018	13.5871	15.7748	12.9103	0.851646	1	-0.017904	0.0957335	.	0.809455	0.878809	-0.0230841	0.0957335	.
AT1G05960.2	3012		ARM repeat superfamily protein	0	0	0	0	0	0	0	0	0	0	0	NA	NA	NA	NA	.	NA	NA	NA	NA	.
AT1G05970.1	597		RNA-binding (RRM/RBD/RNP motifs) family protein	2.7058	0.731505	2.0388	1.17784	0	2.5478	0.936546	1.89973	1.22141	1.24188	1.35256	0.349226	1	-0.772413	0.825148	.	0.951016	0.97247	-0.0506896	0.825148	.
AT1G05970.2	603		RNA-binding (RRM/RBD/RNP motifs) family protein	3.20234	4.2718	2.25289	3.66716	2.68314	2.49999	3.69562	0	2.50726	2.9501	2.06763	0.937624	1	-0.0681709	0.871126	.	0.267645	0.400128	-0.965645	0.871126	.
AT1G05990.1	453	RHS1	EF hand calcium-binding protein family	1.16739	1.21292	0.782526	1.28886	2.74692	0.648231	0	0	0.362741	1.56133	0.120914	NA	NA	NA	NA	.	NA	NA	NA	NA	.
AT1G06000.1	1308		UDP-Glycosyltransferase superfamily protein	45.2848	56.7724	41.056	37.7598	43.1622	48.6607	19.043	21.2581	25.5596	43.1942	21.9536	0.617483	1	-0.0704117	0.140987	.	0.00081744	0.00316363	-0.471858	0.140987	.
AT1G06010.1	237		unknown protein; Has 25 Blast hits to 25 proteins in 9 species: Archae - 0; Bacteria - 0; Metazoa - 0; Fungi - 0; Plants - 25; Viruses - 0; Other Eukaryotes - 0 (source: NCBI BLink).	27.0175	25.0968	32.5552	40.7636	16.3321	18.3184	17.4481	9.80259	15.4912	25.138	14.2473	0.757513	1	-0.154483	0.500353	.	0.491646	0.626359	-0.344089	0.500353	.
AT1G06020.1	1038		pfkB-like carbohydrate kinase family protein	0	0.095346	0	0.324021	0	0	0.322687	0	0.350806	0.108007	0.224498	NA	NA	NA	NA	.	NA	NA	NA	NA	.
AT1G06030.1	990		pfkB-like carbohydrate kinase family protein	0.092398	0.128263	0	0.459844	0.382381	0.248268	0	0	0	0.363498	0	NA	NA	NA	NA	.	NA	NA	NA	NA	.
AT1G06040.1	747	STO	B-box zinc finger family protein	193.385	222.984	193.079	198.509	189.842	211.992	138.259	103.551	139.033	200.115	126.948	0.91404	1	0.00824787	0.0764085	.	0.00549982	0.0166512	-0.212125	0.0764085	.
AT1G06040.2	534	STO	B-box zinc finger family protein	0.517341	0	1.12225	1.23107	0.762918	0	0	0	0.542974	0.664662	0.180991	NA	NA	NA	NA	.	NA	NA	NA	NA	.
AT1G06050.1	942		Protein of unknown function (DUF1336)	4.64616	3.97693	4.67951	3.14153	6.56754	4.49649	5.536	4.33899	5.14632	4.73519	5.0071	0.829687	1	0.0542375	0.252146	.	0.134069	0.235792	0.377777	0.252146	.
AT1G06060.1	642		LisH and RanBPM domains containing protein	16.8192	24.0582	17.3293	23.8144	21.7706	18.7064	10.8361	12.3199	17.7569	21.4305	13.6376	0.466827	1	0.121672	0.167212	.	0.330378	0.469005	-0.162756	0.167212	.
AT1G06070.1	1272		Basic-leucine zipper (bZIP) transcription factor family protein	11.1328	11.5218	11.1266	12.8456	9.12989	10.9954	11.6884	8.53657	10.2322	10.9903	10.1524	0.901113	1	0.0156949	0.126311	.	0.0574357	0.120431	0.239989	0.126311	.
AT1G06080.1	918	ADS1	delta 9 desaturase 1	5.05996	9.00369	6.0853	9.96364	7.33755	7.12463	5.83271	4.92612	5.34759	8.14194	5.3688	0.216395	1	0.257492	0.208298	.	0.401458	0.540922	0.174766	0.208298	.
AT1G06090.1	900		Fatty acid desaturase family protein	14.3267	10.0772	7.45717	9.31079	7.22243	9.91148	0.349739	1.28052	0.642212	8.8149	0.75749	0.762866	1	-0.112528	0.372957	.	8.52304e-10	9.84404e-09	-2.28804	0.372957	.
AT1G06100.1	900		Fatty acid desaturase family protein	0.224896	0.115584	0.8157	0.682079	0.405002	0.590014	0	0	0.269487	0.559032	0.089829	NA	NA	NA	NA	.	NA	NA	NA	NA	.
AT1G06110.1	1311	SKIP16	SKP1/ASK-interacting protein 16	15.2323	13.4241	15.9372	14.3136	14.1166	16.3183	9.89706	11.3231	13.1328	14.9162	11.451	0.763869	1	0.034087	0.11347	.	0.851335	0.907287	0.0212661	0.11347	.
AT1G06120.1	900		Fatty acid desaturase family protein	3.98997	2.75301	1.39759	2.89296	1.92669	3.98277	0.351916	0	0.129028	2.93414	0.160315	0.779265	1	0.161825	0.577375	.	3.47856e-05	0.00018524	-2.39012	0.577375	.
AT1G06130.1	996	GLX2-4	glyoxalase 2-4	16.4635	15.8692	23.0053	22.5625	15.1507	14.9595	17.0222	17.5274	21.8476	17.5576	18.7991	0.944354	1	-0.0219775	0.314871	.	0.264009	0.396041	0.3517	0.314871	.
AT1G06130.2	993	GLX2-4	glyoxalase 2-4	2.66898	0.568852	0	0	0	0	0	0	0.586385	0	0.195462	NA	NA	NA	NA	.	NA	NA	NA	NA	.
AT1G06135.1	210		unknown protein; FUNCTIONS IN: molecular_function unknown; INVOLVED IN: biological_process unknown; LOCATED IN: endomembrane system; BEST Arabidopsis thaliana protein match is: unknown protein (TAIR:AT2G31345.1); Has 35333 Blast hits to 34131 proteins in 2444 species: Archae - 798; Bacteria - 22429; Metazoa - 974; Fungi - 991; Plants - 531; Viruses - 0; Other Eukaryotes - 9610 (source: NCBI BLink…	1.46834	0	1.19041	3.4649	0	0	2.56874	0	0	1.15497	0.856248	NA	NA	NA	NA	.	NA	NA	NA	NA	.
AT1G06137.1	207		unknown protein; FUNCTIONS IN: molecular_function unknown; INVOLVED IN: biological_process unknown; LOCATED IN: endomembrane system; BEST Arabidopsis thaliana protein match is: unknown protein (TAIR:AT1G06135.1); Has 30201 Blast hits to 17322 proteins in 780 species: Archae - 12; Bacteria - 1396; Metazoa - 17338; Fungi - 3422; Plants - 5037; Viruses - 0; Other Eukaryotes - 2996 (source: NCBI BLin…	0	0	0	0	0	0	0	0	0	0	0	NA	NA	NA	NA	.	NA	NA	NA	NA	.
AT1G06140.1	1677		Pentatricopeptide repeat (PPR) superfamily protein	0.781736	0.737068	0.905778	0.8666	0.30088	0.548652	0.658228	0.219946	0.28146	0.572044	0.386545	0.569982	1	-0.367326	0.646612	.	0.363446	0.504583	-0.587653	0.646612	.
AT1G06148.1	228		Unknown gene	0	0	0	0	0	0	0	0	0	0	0	NA	NA	NA	NA	.	NA	NA	NA	NA	.
AT1G06148.2	252		Unknown gene	0	0	0	0	0	0	0	0	0	0	0	NA	NA	NA	NA	.	NA	NA	NA	NA	.
AT1G06149.1	105	CPuORF8	conserved peptide upstream open reading frame 8	0	0	0	0	0	0	0	0	0	0	0	NA	NA	NA	NA	.	NA	NA	NA	NA	.
AT1G06150.1	3969	EMB1444	basic helix-loop-helix (bHLH) DNA-binding superfamily protein	1.69754	1.18371	0.98549	0.575699	1.29661	0.869996	0.561638	0.338895	0.707681	0.914103	0.536071	0.482333	1	-0.339011	0.482539	.	0.177703	0.293978	-0.650395	0.482539	.
AT1G06150.2	2205		basic helix-loop-helix (bHLH) DNA-binding superfamily protein	8.26652	7.27253	8.37961	8.03212	5.99378	7.92575	7.26083	6.21861	5.97987	7.31722	6.48644	0.623733	1	-0.0591106	0.120494	.	0.634958	0.748504	0.057206	0.120494	.
AT1G06160.1	735	ORA59	octadecanoid-responsive Arabidopsis AP2/ERF 59	2.60993	5.47569	4.68663	3.14197	3.76274	4.0514	13.4293	15.0098	23.5963	3.65204	17.3451	0.747463	1	-0.085246	0.26475	.	5.6491e-10	6.66121e-09	1.64143	0.26475	.
AT1G06170.1	1263		basic helix-loop-helix (bHLH) DNA-binding superfamily protein	0	0	0.05737	0.087048	0	0.09296	0.126035	0	0	0.0600027	0.0420117	NA	NA	NA	NA	.	NA	NA	NA	NA	.
AT1G06180.1	741	ATMYB13, ATMYBLFGN, MYB13	myb domain protein 13	6.98091	5.24385	5.20522	5.49818	4.31672	6.72874	12.8243	10.6854	16.7197	5.51455	13.4098	0.933235	1	-0.0189359	0.226031	.	2.01282e-06	1.37061e-05	1.07413	0.226031	.
AT1G06190.1	1206		Rho termination factor	72.3568	77.6087	76.3983	57.9545	69.9881	75.1109	55.5149	50.8142	49.6678	67.6845	51.9989	0.357977	1	-0.0798285	0.0868431	.	0.277046	0.41042	-0.0943967	0.0868431	.
AT1G06190.2	879		Rho termination factor	0	0	0	0	0	0	0	0	0	0	0	NA	NA	NA	NA	.	NA	NA	NA	NA	.
AT1G06200.1	621		Peptidase S24/S26A/S26B/S26C family protein	57.6972	70.6928	69.4004	74.6427	73.9779	60.1061	70.5364	73.5065	97.0938	69.5756	80.3789	0.637478	1	0.0496966	0.105462	.	0.000274695	0.00119395	0.383677	0.105462	.
AT1G06210.1	1152		ENTH/VHS/GAT family protein	16.7635	18.1408	16.8879	16.4886	17.2653	17.6019	12.3433	13.8776	14.2799	17.1186	13.5003	0.780548	1	0.0313037	0.112359	.	0.715441	0.809876	0.0409613	0.112359	.
AT1G06210.2	840		ENTH/VHS/GAT family protein	0	0	0	0	0	0.273037	0.445361	0	0	0.0910123	0.148454	NA	NA	NA	NA	.	NA	NA	NA	NA	.
AT1G06220.2	2964	MEE5	Ribosomal protein S5/Elongation factor G/III/V family protein	35.2969	32.6589	34.5237	32.0751	27.7244	35.2702	27.2456	24.1596	23.7197	31.6899	25.0416	0.593683	1	-0.0397305	0.0744706	.	0.990162	0.994064	-0.000918216	0.0744706	.
AT1G06225.1	252	CLE3	CLAVATA3/ESR-RELATED 3	1.03648	0	0	0	2.06395	0	0	0	0	0.687984	0	NA	NA	NA	NA	.	NA	NA	NA	NA	.
AT1G06230.1	2301	GTE4	global transcription factor group E4	12.789	14.9042	14.2816	14.3527	11.7774	14.0007	11.6856	10.2758	11.9596	13.3769	11.307	0.986486	1	-0.0015401	0.0909269	.	0.287122	0.422452	0.0967878	0.0909269	.
AT1G06240.1	1152		Protein of unknown function DUF455	11.5503	10.1171	11.3548	11.6304	9.6792	8.32818	5.9864	4.80567	6.6165	9.87927	5.80286	0.526375	1	-0.103941	0.164062	.	0.0189429	0.0480179	-0.384996	0.164062	.
AT1G06250.1	1272		alpha/beta-Hydrolases superfamily protein	0	0.072335	0.215162	0.081682	0	0.086795	0.232715	0.853923	0.170991	0.056159	0.41921	NA	NA	NA	NA	.	NA	NA	NA	NA	.
AT1G06260.1	1032		Cysteine proteinases superfamily protein	0	0	0	0	0	0	0	0	0	0	0	NA	NA	NA	NA	.	NA	NA	NA	NA	.
AT1G06270.1	1032		Pentatricopeptide repeat (PPR) superfamily protein	4.61895	3.30471	4.10557	4.22834	2.05324	3.39267	1.31445	0.436972	2.4448	3.22475	1.39874	0.645264	1	-0.225853	0.49061	.	0.0451669	0.0990635	-0.98274	0.49061	.
AT1G06280.1	621	LBD2	LOB domain-containing protein 2	0	0	0	0	0	0	0	0	0	0	0	NA	NA	NA	NA	.	NA	NA	NA	NA	.
AT1G06290.1	2028	ACX3, ATACX3	acyl-CoA oxidase 3	64.5394	63.126	59.0419	56.1343	54.0134	57.7871	46.284	42.6601	46.9147	55.9783	45.2863	0.345245	1	-0.0692569	0.0733768	.	0.616799	0.7343	-0.0367172	0.0733768	.
AT1G06310.1	2028	ACX6	acyl-CoA oxidase 6	0.838707	0.716241	0.637835	0.982502	0.854787	0.493182	0.200155	0.324333	0	0.776824	0.174829	0.942018	1	0.052396	0.720387	.	0.0262351	0.0632099	-1.60121	0.720387	.
AT1G06320.1	588		unknown protein; Has 24 Blast hits to 24 proteins in 10 species: Archae - 0; Bacteria - 2; Metazoa - 0; Fungi - 0; Plants - 20; Viruses - 0; Other Eukaryotes - 2 (source: NCBI BLink).	1.86128	1.59792	1.38604	1.02285	1.15404	0.24826	0	0	0	0.808382	0	0.401836	1	-0.7048	0.840702	.	0.00413075	0.0130162	-2.41113	0.840702	.
AT1G06330.1	480		Heavy metal transport/detoxification superfamily protein	0	0.212576	1.66736	1.08195	0.331679	1.10945	0	0	0	0.841027	0	NA	NA	NA	NA	.	NA	NA	NA	NA	.
AT1G06340.1	405		Plant Tudor-like protein	0.308979	0	0.508287	0.397717	0.619747	0.413751	0	1.37225	0	0.477072	0.457416	NA	NA	NA	NA	.	NA	NA	NA	NA	.
AT1G06350.1	903		Fatty acid desaturase family protein	17.2111	14.2507	18.542	14.5185	15.9896	15.6412	13.0085	13.0485	10.4478	15.3831	12.1683	0.810593	1	-0.035497	0.148113	.	0.961022	0.978429	0.0072384	0.148113	.
AT1G06360.1	900		Fatty acid desaturase family protein	17.2231	14.7908	16.9396	15.7212	12.4825	16.5964	3.57828	2.89469	3.95698	14.9333	3.47665	0.798195	1	-0.0489256	0.191352	.	3.65803e-10	4.45078e-09	-1.19939	0.191352	.
AT1G06380.1	765		Ribosomal protein L1p/L10e family	15.3928	13.5521	13.9344	9.72185	15.6495	14.3613	7.22805	5.48233	10.8831	13.2442	7.86451	0.689031	1	-0.0826274	0.20648	.	0.0313205	0.0732352	-0.444547	0.20648	.
AT1G06390.1	1224	GSK1, ATGSK1, ATSK22, SK22, BIL2, ATSK2-3	GSK3/SHAGGY-like protein kinase 1	36.2095	37.4108	41.7041	42.2452	38.9429	40.5991	35.8676	28.7566	35.2779	40.5957	33.3007	0.281695	1	0.0936428	0.0869867	.	0.0897618	0.171265	0.147586	0.0869867	.
AT1G06400.1	651	ARA2, ATRABA1A, ATRAB11E, ARA-2	Ras-related small GTP-binding family protein	53.2195	67.4984	55.5648	57.9602	54.8127	52.9479	58.2649	63.7707	83.2923	55.2402	68.4427	0.782605	1	-0.0308795	0.111912	.	0.000264597	0.00115617	0.408222	0.111912	.
AT1G06410.1	2556	ATTPS7, TPS7, ATTPSA	trehalose-phosphatase/synthase 7	57.7885	45.6972	53.845	58.3563	48.2672	49.0152	40.6807	25.9863	29.6992	51.8796	32.1221	0.805631	1	0.0284246	0.115516	.	0.0307644	0.072195	-0.249527	0.115516	.
AT1G06420.1	666		unknown protein; Has 1017 Blast hits to 654 proteins in 124 species: Archae - 0; Bacteria - 39; Metazoa - 232; Fungi - 69; Plants - 40; Viruses - 0; Other Eukaryotes - 637 (source: NCBI BLink).	0.982553	2.10927	1.75097	2.44708	2.34815	1.28344	1.62679	0	1.63653	2.02623	1.08777	0.739543	1	0.283341	0.85226	.	0.414385	0.553418	-0.695616	0.85226	.
AT1G06420.2	597		unknown protein; FUNCTIONS IN: molecular_function unknown; INVOLVED IN: biological_process unknown; LOCATED IN: cellular_component unknown; EXPRESSED IN: 14 plant structures; EXPRESSED DURING: 6 growth stages.	0	0	0	0	0	0	0	0.751511	0	0	0.250504	NA	NA	NA	NA	.	NA	NA	NA	NA	.
AT1G06430.1	2058	FTSH8	FTSH protease 8	23.1963	19.1752	24.2713	38.7269	27.174	27.2519	31.8728	33.6012	36.944	31.0509	34.1394	0.000611221	0.128249	0.358038	0.104488	.	5.67607e-12	8.71444e-11	0.719668	0.104488	.
AT1G06440.1	1173		Ubiquitin carboxyl-terminal hydrolase family protein	1.86928	2.06961	1.41165	1.09085	1.45955	1.97223	0.60018	0.352853	1.09075	1.50755	0.681262	0.792077	1	-0.149137	0.56574	.	0.188439	0.307626	-0.744067	0.56574	.
AT1G06450.1	1083		Polynucleotidyl transferase, ribonuclease H-like superfamily protein	3.60613	3.83978	5.02239	1.52804	2.76111	2.29727	4.79235	3.75077	4.63725	2.19547	4.39345	0.0222678	0.796524	-0.611965	0.267728	.	0.145188	0.251259	0.39001	0.267728	.
AT1G06460.1	858	ACD32.1, ACD31.2	alpha-crystallin domain 32.1	30.3257	35.4557	28.2547	43.0382	38.8183	31.5826	28.7105	25.2962	23.5152	37.813	25.8406	0.0729392	1	0.191797	0.106957	.	0.79017	0.864647	0.0284602	0.106957	.
AT1G06470.1	1245		Nucleotide/sugar transporter family protein	18.4339	15.0211	18.6651	11.5229	14.2722	13.7382	7.0889	8.4475	8.2787	13.1778	7.93837	0.0542623	1	-0.243751	0.126641	.	1.01165e-05	6.06311e-05	-0.559078	0.126641	.
AT1G06475.1	282		unknown protein; Has 35333 Blast hits to 34131 proteins in 2444 species: Archae - 798; Bacteria - 22429; Metazoa - 974; Fungi - 991; Plants - 531; Viruses - 0; Other Eukaryotes - 9610 (source: NCBI BLink).	9.22958	15.4405	12.3877	20.6021	8.00936	11.038	37.2468	35.9428	24.8986	13.2165	32.6961	0.896818	1	0.05086	0.39219	.	0.000656765	0.00260587	1.3362	0.39219	.
AT1G06490.1	5877	ATGSL07, gsl07, atgsl7, GSL7	glucan synthase-like 7	0.934336	0.718606	0.640224	1.02772	0.450692	0.754742	0.685578	0.049596	0.299748	0.744386	0.344974	0.94718	1	-0.040515	0.61156	.	0.107787	0.197926	-0.983524	0.61156	.
AT1G06500.1	411		unknown protein; Has 25 Blast hits to 25 proteins in 10 species: Archae - 0; Bacteria - 0; Metazoa - 0; Fungi - 0; Plants - 25; Viruses - 0; Other Eukaryotes - 0 (source: NCBI BLink).	16.3456	9.48912	12.2594	13.8638	10.4158	13.3318	18.3687	21.7513	13.5763	12.5371	17.8988	0.991399	1	-0.00292599	0.271426	.	0.0184078	0.0469283	0.639836	0.271426	.
AT1G06510.1	834		unknown protein; FUNCTIONS IN: molecular_function unknown; INVOLVED IN: biological_process unknown; LOCATED IN: chloroplast; EXPRESSED IN: 21 plant structures; EXPRESSED DURING: 13 growth stages; Has 376 Blast hits to 369 proteins in 152 species: Archae - 5; Bacteria - 113; Metazoa - 105; Fungi - 46; Plants - 27; Viruses - 2; Other Eukaryotes - 78 (source: NCBI BLink).	14.3933	18.6748	16.6446	16.2089	17.33	18.4839	12.4296	11.9697	9.47767	17.3409	11.2923	0.683723	1	0.0609013	0.149492	.	0.113861	0.206618	-0.236358	0.149492	.
AT1G06515.1	171		Protein of unknown function (DUF3317)	59.4679	17.7769	50.8215	23.9878	41.9969	45.9182	17.125	11.6698	28.7291	37.301	19.1746	0.956094	1	-0.0341351	0.620007	.	0.41334	0.552549	-0.507185	0.620007	.
AT1G06520.1	1758	ATGPAT1, GPAT1	glycerol-3-phosphate acyltransferase 1	0.466471	0.294959	0.597436	0.054448	0.089506	0.340461	0.085778	0.412734	0.242241	0.161472	0.246918	0.207469	1	-1.05565	0.83745	.	0.58478	0.706925	-0.457596	0.83745	.
AT1G06530.1	972		Tropomyosin-related	53.0114	66.1094	65.3749	55.9899	64.1507	49.4407	46.1104	41.9361	31.8996	56.5271	39.982	0.84177	1	-0.0298295	0.149423	.	0.38432	0.52507	-0.129993	0.149423	.
AT1G06540.1	378		unknown protein; BEST Arabidopsis thaliana protein match is: unknown protein (TAIR:AT2G30930.1); Has 16 Blast hits to 16 proteins in 3 species: Archae - 0; Bacteria - 0; Metazoa - 0; Fungi - 0; Plants - 16; Viruses - 0; Other Eukaryotes - 0 (source: NCBI BLink).	0	1.29679	0.719026	1.51747	0.829119	0.577089	2.04139	0	0.516711	0.974561	0.852699	NA	NA	NA	NA	.	NA	NA	NA	NA	.
AT1G06550.1	1164		ATP-dependent caseinolytic (Clp) protease/crotonase family protein	53.6599	47.0741	48.5371	44.8896	48.7088	57.551	57.5948	51.0922	44.4669	50.3831	51.0513	0.685288	1	0.039344	0.097084	.	0.00164308	0.00585989	0.305635	0.097084	.
AT1G06560.1	1800		NOL1/NOP2/sun family protein	10.448	9.31035	10.1672	7.4301	9.93774	8.90005	5.23178	4.2299	3.5783	8.75596	4.34666	0.498311	1	-0.0901618	0.133149	.	7.71862e-05	0.000382659	-0.526334	0.133149	.
AT1G06570.1	1422	PDS1, HPD	phytoene desaturation 1	20.9781	17.2273	18.6891	29.7853	25.9962	23.3319	28.595	27.9574	31.9946	26.3711	29.5157	5.6077e-05	0.0279107	0.355022	0.0881224	.	1.56982e-17	4.37466e-16	0.750968	0.0881224	.
AT1G06570.2	1257	PDS1, HPD	phytoene desaturation 1	0	0	0	0	0.40901	0	0	0	0	0.136337	0	NA	NA	NA	NA	.	NA	NA	NA	NA	.
AT1G06580.1	1503		Pentatricopeptide repeat (PPR) superfamily protein	0.406048	1.19616	0.719102	1.18377	0.739493	1.00187	0.819654	0	0.266026	0.975044	0.361893	0.680457	1	0.318431	0.773191	.	0.17253	0.287174	-1.05472	0.773191	.
AT1G06590.1	2751		unknown protein; Has 380 Blast hits to 268 proteins in 109 species: Archae - 0; Bacteria - 0; Metazoa - 245; Fungi - 73; Plants - 49; Viruses - 0; Other Eukaryotes - 13 (source: NCBI BLink).	4.18468	3.6024	3.85594	4.12716	2.57493	3.33519	2.69363	1.92043	2.59509	3.34576	2.40305	0.375395	1	-0.148039	0.167009	.	0.096519	0.18168	-0.277564	0.167009	.
AT1G06620.1	1098		2-oxoglutarate (2OG) and Fe(II)-dependent oxygenase superfamily protein	21.9507	20.617	20.5464	24.0717	20.1697	20.0238	6.54347	7.59246	9.76617	21.4217	7.96737	0.664786	1	0.0582578	0.134447	.	2.19389e-06	1.48259e-05	-0.636565	0.134447	.
AT1G06630.1	1434		F-box/RNI-like superfamily protein	0.47065	1.08827	0.391335	0.703911	2.8756	1.0878	0	2.72867	1.3681	1.55577	1.36559	0.507201	1	0.776278	1.1705	.	0.970305	0.983308	0.0435725	1.1705	.
AT1G06630.2	1212		F-box/RNI-like superfamily protein	6.75445	2.82548	5.854	7.33294	5.5295	5.07095	3.95663	4.52756	3.22068	5.9778	3.90163	0.681919	1	0.214124	0.52245	.	0.978184	0.987831	-0.0142867	0.52245	.
AT1G06630.3	1386		F-box/RNI-like superfamily protein	2.09508	2.08891	2.8548	0.630198	0.834739	1.30511	2.82862	0	0.99937	0.923348	1.276	0.391573	1	-0.910686	1.06293	.	0.194492	0.314793	-1.37905	1.06293	.
AT1G06640.1	1110		2-oxoglutarate (2OG) and Fe(II)-dependent oxygenase superfamily protein	120.717	110.118	115.832	109.08	114.585	127.819	29.8654	41.2042	63.165	117.161	44.7449	0.819505	1	0.0434166	0.190272	.	0.000278895	0.00120853	-0.691479	0.190272	.
AT1G06640.2	969		2-oxoglutarate (2OG) and Fe(II)-dependent oxygenase superfamily protein	1.05627	1.09754	3.78832	1.53104	0	1.58698	4.62378	0	0.518046	1.03934	1.71394	0.43405	1	-1.07075	1.36875	.	0.516373	0.648361	-0.888247	1.36875	.
AT1G06640.3	861		2-oxoglutarate (2OG) and Fe(II)-dependent oxygenase superfamily protein	0	0	0	0	0	0	0	0	0	0	0	NA	NA	NA	NA	.	NA	NA	NA	NA	.
AT1G06645.1	1101		2-oxoglutarate (2OG) and Fe(II)-dependent oxygenase superfamily protein	3.02799	3.1878	4.32896	4.09657	4.40571	3.91235	1.19126	1.7615	0.734297	4.13821	1.22902	0.556669	1	0.206777	0.351784	.	0.025476	0.0617063	-0.785924	0.351784	.
AT1G06650.1	945		2-oxoglutarate (2OG) and Fe(II)-dependent oxygenase superfamily protein	0.440183	0	0	0	0	0	0	0	0	0	0	NA	NA	NA	NA	.	NA	NA	NA	NA	.
AT1G06650.2	1110		2-oxoglutarate (2OG) and Fe(II)-dependent oxygenase superfamily protein	23.443	23.7113	26.1883	29.7833	28.8388	29.6873	22.5299	21.8291	30.0205	29.4364	24.7932	0.0289472	0.876279	0.216157	0.0989635	.	0.00301246	0.00989943	0.293572	0.0989635	.
AT1G06660.1	1446		unknown protein; BEST Arabidopsis thaliana protein match is: unknown protein (TAIR:AT2G30820.2); Has 166 Blast hits to 144 proteins in 35 species: Archae - 0; Bacteria - 17; Metazoa - 13; Fungi - 20; Plants - 104; Viruses - 0; Other Eukaryotes - 12 (source: NCBI BLink).	2.55924	2.51932	1.50238	1.36716	1.20854	2.14778	0.755956	0.682715	0.485249	1.57449	0.641307	0.470265	1	-0.279996	0.38778	.	0.0224979	0.0555812	-0.884858	0.38778	.
AT1G06670.1	4731	NIH	nuclear DEIH-boxhelicase	15.8129	16.1657	15.3798	14.1976	12.3798	16.137	12.6124	8.24592	10.6844	14.2381	10.5143	0.402686	1	-0.0788934	0.094276	.	0.0889213	0.170025	-0.160374	0.094276	.
AT1G06680.1	792	PSBP-1, OEE2, PSII-P, OE23	photosystem II subunit P-1	2343.41	2426.4	2558.59	2774.39	2694.73	2616.7	2670.7	2491.72	2158.49	2695.27	2440.3	0.197106	1	0.111285	0.086278	.	0.00342776	0.0110834	0.252495	0.086278	.
AT1G06680.2	660	PSBP-1, OEE2, PSII-P	photosystem II subunit P-1	0	0	1.81032	0	0	0	0	0	0	0	0	NA	NA	NA	NA	.	NA	NA	NA	NA	.
AT1G06690.1	1134		NAD(P)-linked oxidoreductase superfamily protein	29.6482	26.1302	26.2325	29.5449	24.0204	26.1619	14.1259	16.5387	13.6372	26.5757	14.7673	0.972845	1	0.0034796	0.10222	.	0.00225561	0.00771651	-0.312215	0.10222	.
AT1G06700.1	1086		Protein kinase superfamily protein	56.5048	51.2377	54.7	59.8666	51.3212	64.4551	43.9095	39.8028	49.6898	58.5476	44.4673	0.167915	1	0.113348	0.0821993	.	0.145205	0.251267	0.119738	0.0821993	.
AT1G06710.1	2994		Tetratricopeptide repeat (TPR)-like superfamily protein	2.3985	1.90214	2.23407	2.0321	1.87133	1.66471	1.08258	0.36377	0.79092	1.85605	0.745757	0.598405	1	-0.131052	0.24882	.	0.000136474	0.000638569	-0.949117	0.24882	.
AT1G06720.1	3444		P-loop containing nucleoside triphosphate hydrolases superfamily protein	14.6389	14.7225	15.3971	13.0743	12.1945	13.6	10.7559	7.85259	11.0522	12.9563	9.88691	0.201354	1	-0.107976	0.0845082	.	0.0286481	0.0680495	-0.184929	0.0845082	.
AT1G06730.1	1467		pfkB-like carbohydrate kinase family protein	11.0907	11.6711	9.72966	8.10445	8.87594	7.94777	8.50969	6.21792	5.88532	8.30939	6.87098	0.101032	1	-0.222842	0.13589	.	0.178353	0.294803	-0.182887	0.13589	.
AT1G06750.1	1560		P-loop containing nucleoside triphosphate hydrolases superfamily protein	0.094993	0.053769	0.156531	0	0.09157	0.063212	0	0	0	0.051594	0	NA	NA	NA	NA	.	NA	NA	NA	NA	.
AT1G06750.2	1581		P-loop containing nucleoside triphosphate hydrolases superfamily protein	0	0	0	0	0	0	0	0	0	0	0	NA	NA	NA	NA	.	NA	NA	NA	NA	.
AT1G06760.1	825		winged-helix DNA-binding transcription factor family protein	134.434	125.82	129.057	133.333	128.963	140.667	180.082	205.753	165.155	134.321	183.663	0.428863	1	0.0624742	0.0789674	.	7.35251e-15	1.53971e-13	0.61423	0.0789674	.
AT1G06770.1	1266	DRIP1	DREB2A-interacting protein 1	2.98073	5.12506	5.27783	5.07973	3.99986	3.18778	4.99004	0.5128	4.6689	4.08912	3.39058	0.972134	1	-0.0209607	0.600046	.	0.595334	0.715886	-0.318698	0.600046	.
AT1G06770.2	924	DRIP1	DREB2A-interacting protein 1	2.57914	0	0	0	0	0	0	4.96881	0	0	1.65627	NA	NA	NA	NA	.	NA	NA	NA	NA	.
AT1G06780.1	1770	GAUT6	galacturonosyltransferase 6	8.88302	8.01651	7.77421	9.05564	7.91507	8.87267	11.2451	8.03681	9.79219	8.61446	9.69137	0.456491	1	0.0855237	0.114853	.	0.000168003	0.000768455	0.432171	0.114853	.
AT1G06780.2	1809	GAUT6	galacturonosyltransferase 6	0	0	0	0	0	0	0	0	0	0	0	NA	NA	NA	NA	.	NA	NA	NA	NA	.
AT1G06790.1	615		RNA polymerase Rpb7 N-terminal domain-containing protein	12.191	14.0478	12.0255	12.2291	8.43271	10.2496	9.08756	13.2467	8.77834	10.3038	10.3709	0.568847	1	-0.228107	0.400362	.	0.847565	0.905124	-0.07696	0.400362	.
AT1G06790.2	570		RNA polymerase Rpb7 N-terminal domain-containing protein	0.56861	0	0	0	0	0	0	0	0	0	0	NA	NA	NA	NA	.	NA	NA	NA	NA	.
AT1G06800.1	1548	PLA-I{gamma}1	alpha/beta-Hydrolases superfamily protein	4.52291	4.84669	3.92009	7.72269	6.0756	5.47317	14.3576	7.22888	11.5932	6.42382	11.0599	0.0305966	0.894573	0.404265	0.186963	.	5.94683e-11	8.07112e-10	1.22368	0.186963	.
AT1G06800.2	1335	PLA-I{gamma}1	alpha/beta-Hydrolases superfamily protein	0	0	0.449373	0	0	0	3.3467	8.18757	2.51974	0	4.68467	0.456744	1	-0.794031	1.06693	.	0.000126025	0.000594741	4.09072	1.06693	.
AT1G06810.1	609		unknown protein; BEST Arabidopsis thaliana protein match is: unknown protein (TAIR:AT1G05400.2); Has 30201 Blast hits to 17322 proteins in 780 species: Archae - 12; Bacteria - 1396; Metazoa - 17338; Fungi - 3422; Plants - 5037; Viruses - 0; Other Eukaryotes - 2996 (source: NCBI BLink).	0.174457	0	0	0	0	0	0	0	0	0	0	NA	NA	NA	NA	.	NA	NA	NA	NA	.
AT1G06820.1	1788	CRTISO, CCR2	carotenoid isomerase	16.7423	16.9519	17.2433	17.6915	15.5743	14.9929	10.656	8.80795	9.28136	16.0862	9.58178	0.907357	1	-0.0115641	0.0993708	.	0.00260709	0.00875245	-0.299168	0.0993708	.
AT1G06830.1	300		Glutaredoxin family protein	20.8463	23.8193	20.7992	24.7493	26.4829	30.0563	7.81792	8.54877	5.91482	27.0962	7.42717	0.592941	1	0.253805	0.474775	.	0.165245	0.277923	-0.65882	0.474775	.
AT1G06840.1	2862		Leucine-rich repeat protein kinase family protein	7.7286	6.25836	6.96489	10.6896	7.25358	7.29737	12.1854	10.1321	10.3552	8.41352	10.8909	0.066661	1	0.197777	0.107842	.	3.20257e-10	3.93464e-09	0.678179	0.107842	.
AT1G06850.1	1014	AtbZIP52, bZIP52	basic leucine-zipper 52	12.8438	10.3918	9.43548	11.9065	11.5267	10.2937	7.96335	13.3024	8.73176	11.2423	9.99918	0.768048	1	0.0521535	0.176834	.	0.299825	0.436446	0.183343	0.176834	.
AT1G06850.2	753	AtbZIP52, bZIP52	basic leucine-zipper 52	0.983894	0	0.929919	2.20776	0	0	0	0	0	0.735921	0	0.727687	1	-0.426008	1.22344	.	0.266046	0.398232	-1.36073	1.22344	.
AT1G06870.1	1104		Peptidase S24/S26A/S26B/S26C family protein	21.1931	16.0238	22.1096	17.4578	14.643	19.4968	19.3727	14.3243	18.2336	17.1992	17.3102	0.342375	1	-0.10796	0.113704	.	0.188818	0.30795	0.149416	0.113704	.
AT1G06890.1	1074		nodulin MtN21 /EamA-like transporter family protein	32.5067	13.9544	35.968	32.0322	16.419	40.5203	32.9478	0	23.019	29.6571	18.6556	0.952774	1	0.100146	1.69098	.	0.296459	0.433063	-1.76548	1.69098	.
AT1G06890.3	1062		nodulin MtN21 /EamA-like transporter family protein	24.8181	31.9593	16.7456	21.6151	29.045	12.3187	4.55112	33.9074	21.581	20.9929	20.0132	0.874901	1	-0.167045	1.06103	.	0.829635	0.89387	-0.228301	1.06103	.
AT1G06900.1	3075		Insulinase (Peptidase family M16) family protein	23.627	23.1657	24.2918	22.376	21.3151	22.5344	15.9601	8.68499	12.4723	22.0752	12.3725	0.760283	1	-0.0372473	0.122078	.	0.000398949	0.00167254	-0.432252	0.122078	.
AT1G06910.1	1173	TRFL7	TRF-like 7	2.36882	3.59833	2.94294	2.50311	3.70077	2.8634	1.49083	0.951703	1.86196	3.02243	1.43483	0.881822	1	0.0547639	0.368384	.	0.198194	0.319264	-0.474006	0.368384	.
AT1G06920.1	948	ATOFP4, OFP4	ovate family protein 4	0	0	0	0	0	0	0	0	0	0	0	NA	NA	NA	NA	.	NA	NA	NA	NA	.
AT1G06923.1	513		BEST Arabidopsis thaliana protein match is: ovate family protein 17 (TAIR:AT2G30395.1); Has 35333 Blast hits to 34131 proteins in 2444 species: Archae - 798; Bacteria - 22429; Metazoa - 974; Fungi - 991; Plants - 531; Viruses - 0; Other Eukaryotes - 9610 (source: NCBI BLink).	1.59953	1.45118	1.50405	2.22644	0.447189	2.2171	0	1.92964	0	1.63024	0.643215	0.88459	1	-0.122401	0.84326	.	0.105384	0.194623	-1.36549	0.84326	.
AT1G06925.1	432		FUNCTIONS IN: molecular_function unknown; INVOLVED IN: biological_process unknown; LOCATED IN: endomembrane system; BEST Arabidopsis thaliana protein match is: Putative endonuclease or glycosyl hydrolase (TAIR:AT4G20480.1); Has 152 Blast hits to 136 proteins in 9 species: Archae - 0; Bacteria - 0; Metazoa - 0; Fungi - 0; Plants - 152; Viruses - 0; Other Eukaryotes - 0 (source: NCBI BLink).	0.682663	0	0.284163	0	0	0.454096	0.521573	1.31051	0	0.151365	0.610693	NA	NA	NA	NA	.	NA	NA	NA	NA	.
AT1G06930.1	510		unknown protein; Has 4478 Blast hits to 355 proteins in 82 species: Archae - 0; Bacteria - 29; Metazoa - 379; Fungi - 125; Plants - 120; Viruses - 25; Other Eukaryotes - 3800 (source: NCBI BLink).	3.04452	3.90076	2.75709	1.4085	1.8114	1.86374	0	0	0.579216	1.69454	0.193072	0.400936	1	-0.60117	0.715721	.	0.000889977	0.00341166	-2.37847	0.715721	.
AT1G06950.1	3051	ATTIC110, TIC110	translocon at the inner envelope membrane of chloroplasts 110	69.2671	68.2007	71.3824	62.7772	53.6279	63.0826	42.0996	32.0216	36.8853	59.8292	37.0021	0.0714689	1	-0.128899	0.0715118	.	3.76596e-08	3.37235e-07	-0.393422	0.0715118	.
AT1G06960.1	690		RNA-binding (RRM/RBD/RNP motifs) family protein	12.7398	13.7795	11.6633	13.9456	11.4078	11.8213	5.03824	0	6.63238	12.3916	3.89021	0.997809	1	-0.00300695	1.09526	.	0.0806963	0.157679	-1.91304	1.09526	.
AT1G06960.2	687		RNA-binding (RRM/RBD/RNP motifs) family protein	0.264363	0.332136	0.863602	1.26915	1.24366	1.55046	0	0	0.666225	1.35442	0.222075	0.29723	1	0.982222	0.942277	.	0.398717	0.538469	-0.795201	0.942277	.
AT1G06960.3	603		RNA-binding (RRM/RBD/RNP motifs) family protein	0	0	0	0.706195	0	0	0	6.94005	0	0.235398	2.31335	NA	NA	NA	NA	.	NA	NA	NA	NA	.
AT1G06970.1	2490	CHX14, ATCHX14	cation/hydrogen exchanger 14	0	0	0.04654	0	0.055247	0.038047	0	0	0	0.031098	0	NA	NA	NA	NA	.	NA	NA	NA	NA	.
AT1G06980.1	510		unknown protein; FUNCTIONS IN: molecular_function unknown; INVOLVED IN: biological_process unknown; LOCATED IN: endomembrane system; EXPRESSED IN: sepal, male gametophyte, carpel; EXPRESSED DURING: 4 anthesis; BEST Arabidopsis thaliana protein match is: unknown protein (TAIR:AT2G30230.1); Has 159 Blast hits to 159 proteins in 13 species: Archae - 0; Bacteria - 0; Metazoa - 0; Fungi - 0; Plants - …	3.33379	3.28166	5.02238	7.66294	5.10382	5.11495	5.10374	2.90212	5.32898	5.96057	4.44494	0.242874	1	0.422224	0.361544	.	0.29774	0.434431	0.376473	0.361544	.
AT1G06990.1	1083		GDSL-like Lipase/Acylhydrolase superfamily protein	0	0	0	0	0	0	0	0	0	0	0	NA	NA	NA	NA	.	NA	NA	NA	NA	.
AT1G07000.1	1800	ATEXO70B2, EXO70B2	exocyst subunit exo70 family protein B2	9.59893	7.37544	10.2793	9.56336	7.90856	7.37544	16.6016	18.2226	14.5616	8.28245	16.4619	0.592065	1	-0.0656262	0.122472	.	5.31624e-12	8.19728e-11	0.844673	0.122472	.
AT1G07010.1	1170		Calcineurin-like metallo-phosphoesterase superfamily protein	33.1583	28.8371	34.142	33.6082	29.1905	30.0053	28.9217	19.9818	22.2242	30.9347	23.7092	0.999976	1	2.88189e-06	0.0966463	.	0.807386	0.877363	-0.0235624	0.0966463	.
AT1G07010.2	1158		Calcineurin-like metallo-phosphoesterase superfamily protein	0	0	0	0	0.72811	0	0	0	0	0.242703	0	NA	NA	NA	NA	.	NA	NA	NA	NA	.
AT1G07010.3	1203		Calcineurin-like metallo-phosphoesterase superfamily protein	0	0	0.149474	0	0	0	0	0	0	0	0	NA	NA	NA	NA	.	NA	NA	NA	NA	.
AT1G07020.1	444		unknown protein; Has 39 Blast hits to 39 proteins in 17 species: Archae - 0; Bacteria - 0; Metazoa - 6; Fungi - 3; Plants - 28; Viruses - 0; Other Eukaryotes - 2 (source: NCBI BLink).	10.8857	11.1501	9.62414	13.4478	8.04301	9.43437	11.153	10.3348	8.8603	10.3084	10.1161	0.93112	1	-0.0221986	0.256821	.	0.449774	0.587135	0.194103	0.256821	.
AT1G07025.1	501		Mitochondrial substrate carrier family protein	0	0	0	0	0	0	0	0	0	0	0	NA	NA	NA	NA	.	NA	NA	NA	NA	.
AT1G07030.1	981		Mitochondrial substrate carrier family protein	15.3509	16.2536	17.7383	20.2292	18.0529	15.821	22.2172	20.3405	19.9475	18.0344	20.8351	0.307727	1	0.12241	0.12001	.	2.60948e-06	1.74253e-05	0.563972	0.12001	.
AT1G07040.1	1116		unknown protein; INVOLVED IN: biological_process unknown; LOCATED IN: chloroplast; EXPRESSED IN: 24 plant structures; EXPRESSED DURING: 14 growth stages; BEST Arabidopsis thaliana protein match is: unknown protein (TAIR:AT1G27030.1); Has 540 Blast hits to 538 proteins in 187 species: Archae - 0; Bacteria - 333; Metazoa - 0; Fungi - 0; Plants - 67; Viruses - 0; Other Eukaryotes - 140 (source: NCBI…	12.1234	11.2949	13.3803	12.8965	15.9514	14.0975	20.1776	16.082	19.4097	14.3152	18.5564	0.169692	1	0.170626	0.124254	.	2.39181e-07	1.88405e-06	0.641896	0.124254	.
AT1G07050.1	588		CCT motif family protein	0.558384	0.684824	1.07803	1.43696	1.53872	1.73782	0	0	0	1.57116	0	0.407331	1	0.682949	0.82422	.	0.0340084	0.0783558	-1.74732	0.82422	.
AT1G07060.1	702		unknown protein; Has 30 Blast hits to 30 proteins in 10 species: Archae - 0; Bacteria - 0; Metazoa - 0; Fungi - 0; Plants - 30; Viruses - 0; Other Eukaryotes - 0 (source: NCBI BLink).	0	0	0	0	0	0	0	0	0	0	0	NA	NA	NA	NA	.	NA	NA	NA	NA	.
AT1G07070.1	339		Ribosomal protein L35Ae family protein	62.3603	61.7246	60.1236	65.3311	52.4612	54.923	28.6841	30.731	31.9167	57.5718	30.444	0.89075	1	-0.0216325	0.157493	.	0.0212271	0.0529182	-0.362853	0.157493	.
AT1G07080.1	798		Thioredoxin superfamily protein	76.3982	92.5427	75.9666	84.1621	91.8538	87.4387	103.084	98.2889	107.753	87.8182	103.042	0.278946	1	0.087281	0.080615	.	1.94491e-09	2.12481e-08	0.483879	0.080615	.
AT1G07090.1	591	LSH6	Protein of unknown function (DUF640)	13.9979	15.2373	15.393	14.3199	18.4646	14.9883	21.0553	18.0474	22.4279	15.9243	20.5102	0.632931	1	0.0800764	0.167662	.	0.00356373	0.0114418	0.488634	0.167662	.
AT1G07110.1	2235	F2KP, ATF2KP, FKFBP	fructose-2,6-bisphosphatase	40.3738	35.5985	41.2238	44.3708	35.927	39.3995	23.1758	15.3534	17.8419	39.8991	18.7904	0.596283	1	0.0476374	0.0899237	.	8.28533e-08	7.02825e-07	-0.482063	0.0899237	.
AT1G07120.1	1179		FUNCTIONS IN: molecular_function unknown; INVOLVED IN: biological_process unknown; LOCATED IN: chloroplast envelope; EXPRESSED IN: inflorescence meristem, petal, leaf whorl, flower; EXPRESSED DURING: 4 anthesis, petal differentiation and expansion stage; BEST Arabidopsis thaliana protein match is: Tetratricopeptide repeat (TPR)-like superfamily protein (TAIR:AT4G18570.1); Has 288 Blast hits to 26…	0	0.223901	0.280464	0.085651	0	0	0	0	0	0.0285503	0	NA	NA	NA	NA	.	NA	NA	NA	NA	.
AT1G07130.1	483	STN1, ATSTN1	Nucleic acid-binding, OB-fold-like protein	4.66181	7.20629	2.89455	2.49723	4.74815	2.611	2.14958	5.28157	1.88459	3.28546	3.10525	0.489586	1	-0.365323	0.528713	.	0.699988	0.799165	-0.203732	0.528713	.
AT1G07135.1	468		glycine-rich protein	62.8805	104.525	48.0292	48.0303	38.3103	28.0296	87.8446	41.9817	41.7318	38.1234	57.186	0.0428702	1	-0.557266	0.275197	.	0.971136	0.983635	0.00995771	0.275197	.
AT1G07140.1	687	SIRANBP	Pleckstrin homology (PH) domain superfamily protein	244.676	250.44	263.037	224.215	242.51	259.99	199.172	196.866	215.901	242.238	203.98	0.773181	1	-0.0212518	0.0737356	.	0.831614	0.895372	-0.0156785	0.0737356	.
AT1G07150.1	1500	MAPKKK13	mitogen-activated protein kinase kinase kinase 13	3.15261	3.62093	3.63409	3.89804	4.40865	3.4288	2.88398	3.80894	4.93627	3.91183	3.8764	0.825944	1	0.152256	0.692365	.	0.573241	0.69755	0.389998	0.692365	.
AT1G07150.2	1482	MAPKKK13	mitogen-activated protein kinase kinase kinase 13	0	0	0	0	0	0	0	0	0	0	0	NA	NA	NA	NA	.	NA	NA	NA	NA	.
AT1G07160.1	1143		Protein phosphatase 2C family protein	0.999313	1.09347	0.944437	1.42089	2.10315	0.821632	8.08774	9.78777	10.3422	1.44856	9.40591	0.335731	1	0.311838	0.323942	.	1.7672e-14	3.53143e-13	2.48351	0.323942	.
AT1G07170.1	333		PHF5-like protein	22.8261	19.0117	24.2497	21.1194	23.2354	28.075	25.0173	15.7381	26.1784	24.1433	22.3113	0.635956	1	0.138465	0.292515	.	0.168983	0.282787	0.402348	0.292515	.
AT1G07175.1	216		unknown protein; FUNCTIONS IN: molecular_function unknown; INVOLVED IN: biological_process unknown; LOCATED IN: endomembrane system; BEST Arabidopsis thaliana protein match is: unknown protein (TAIR:AT2G29995.1); Has 30201 Blast hits to 17322 proteins in 780 species: Archae - 12; Bacteria - 1396; Metazoa - 17338; Fungi - 3422; Plants - 5037; Viruses - 0; Other Eukaryotes - 2996 (source: NCBI BLin…	2.69923	5.9247	3.25669	1.58228	8.46616	0	0	0	0	3.34948	0	NA	NA	NA	NA	.	NA	NA	NA	NA	.
AT1G07180.1	1533	ATNDI1, NDA1	alternative NAD(P)H dehydrogenase 1	23.4812	22.4409	24.523	32.0945	31.2259	26.3145	17.6678	12.4337	20.3233	29.8783	16.8083	0.01255	0.624913	0.274694	0.110041	.	0.543624	0.67229	-0.0668324	0.110041	.
AT1G07190.1	165		BEST Arabidopsis thaliana protein match is: lon protease 1 (TAIR:AT5G26860.1); Has 106 Blast hits to 106 proteins in 47 species: Archae - 0; Bacteria - 34; Metazoa - 0; Fungi - 11; Plants - 56; Viruses - 0; Other Eukaryotes - 5 (source: NCBI BLink).	0	0	0	0	0	0	0	0	0	0	0	NA	NA	NA	NA	.	NA	NA	NA	NA	.
AT1G07200.1	1269		Double Clp-N motif-containing P-loop nucleoside triphosphate hydrolases superfamily protein	2.25585	2.69768	2.76122	1.55061	5.06645	4.03697	3.30735	2.31397	3.90273	3.55134	3.17468	0.790798	1	0.25085	0.945624	.	0.638259	0.750844	0.44457	0.945624	.
AT1G07200.2	2940		Double Clp-N motif-containing P-loop nucleoside triphosphate hydrolases superfamily protein	4.35647	4.73721	5.25446	5.39761	4.4507	5.07616	5.14743	4.37082	5.14198	4.97482	4.88674	0.648799	1	0.06176	0.135608	.	0.0666738	0.135462	0.248687	0.135608	.
AT1G07210.1	786		Ribosomal protein S18	46.6106	50.3601	40.4522	39.07	46.4007	44.2293	41.7536	44.0743	39.8234	43.2333	41.8838	0.731523	1	-0.0332852	0.0970131	.	0.277091	0.410459	0.105441	0.0970131	.
AT1G07220.1	1524		Arabidopsis thaliana protein of unknown function (DUF821)	8.23188	5.07718	6.95361	5.6377	5.70084	6.45527	6.78274	7.17441	5.71197	5.93127	6.55637	0.618578	1	-0.0684258	0.137438	.	0.0297772	0.070287	0.298658	0.137438	.
AT1G07230.1	1602	NPC1	non-specific phospholipase C1	9.1781	10.4522	10.8603	10.4875	11.1	10.5439	6.06024	4.90225	8.38241	10.7105	6.4483	0.506641	1	0.083901	0.126342	.	0.138531	0.241978	-0.187149	0.126342	.
AT1G07240.1	1443	UGT71C5	UDP-glucosyl transferase 71C5	10.8002	13.9695	11.6268	14.6938	12.4114	13.3556	31.7085	24.9973	28.008	13.4869	28.238	0.178567	1	0.137654	0.102331	.	1.77555e-29	1.19498e-27	1.15362	0.102331	.
AT1G07250.1	1440	UGT71C4	UDP-glucosyl transferase 71C4	11.9862	11.0339	9.85119	15.0427	14.9231	13.9295	11.8537	10.423	13.7514	14.6318	12.0094	0.00442918	0.404445	0.318045	0.111757	.	0.000460566	0.00189777	0.391452	0.111757	.
AT1G07260.1	1431	UGT71C3	UDP-glucosyl transferase 71C3	6.57906	6.20587	7.25915	5.08838	6.77452	5.58962	6.22924	11.29	9.35779	5.8175	8.959	0.5291	1	-0.116848	0.185656	.	0.00257891	0.00866874	0.559553	0.185656	.
AT1G07270.1	1518		Cell division control, Cdc6	1.45839	0.966023	0.761852	0.959799	0.575298	0.572418	0.434237	0	0.158062	0.702505	0.197433	0.575916	1	-0.355364	0.635304	.	0.00547877	0.0165921	-1.76452	0.635304	.
AT1G07280.1	1659		Tetratricopeptide repeat (TPR)-like superfamily protein	6.83239	5.67263	5.71352	8.38338	8.86674	6.44407	4.09854	2.42948	4.6714	7.89806	3.73314	0.0758345	1	0.287281	0.161814	.	0.105738	0.195052	-0.261758	0.161814	.
AT1G07290.1	1128	GONST2	golgi nucleotide sugar transporter 2	3.46528	1.26603	2.04684	2.75291	1.78983	1.39201	0.305034	0.719114	0.8876	1.97825	0.637249	0.909865	1	-0.0625038	0.552113	.	0.0855788	0.165035	-0.94919	0.552113	.
AT1G07300.1	387		josephin protein-related	12.2321	6.1773	3.9713	3.36865	6.40749	6.26365	0.650315	1.63376	1.98132	5.3466	1.4218	0.76893	1	-0.201198	0.684874	.	0.103843	0.192286	-1.11395	0.684874	.
AT1G07310.1	1059		Calcium-dependent lipid-binding (CaLB domain) family protein	19.4416	16.7761	19.6034	25.3514	17.6336	22.5274	24.8011	20.9574	24.9266	21.8375	23.5617	0.111198	1	0.177284	0.111301	.	1.16024e-08	1.12266e-07	0.635024	0.111301	.
AT1G07320.1	849	RPL4	ribosomal protein L4	393.557	455.625	410.892	417.307	525.415	437.428	297.102	281.806	188.282	460.05	255.73	0.461321	1	0.100273	0.136116	.	0.0296243	0.0699801	-0.296062	0.136116	.
AT1G07320.2	843	RPL4	ribosomal protein L4	9.22867	13.7306	7.5895	9.44672	15.6997	5.78742	17.1119	0	10.0064	10.3113	9.03942	0.986033	1	-0.02485	1.41952	.	0.382331	0.523037	-1.2401	1.41952	.
AT1G07320.3	837	RPL4	ribosomal protein L4	3.12568	0	0	0	1.19553	0	0	0	0	0.39851	0	NA	NA	NA	NA	.	NA	NA	NA	NA	.
AT1G07330.1	2058		unknown protein; BEST Arabidopsis thaliana protein match is: unknown protein (TAIR:AT2G29620.1); Has 597 Blast hits to 536 proteins in 121 species: Archae - 2; Bacteria - 47; Metazoa - 170; Fungi - 43; Plants - 98; Viruses - 0; Other Eukaryotes - 237 (source: NCBI BLink).	0	0	0	0.040682	0	0	0.252395	0	0.787588	0.0135607	0.346661	NA	NA	NA	NA	.	NA	NA	NA	NA	.
AT1G07340.1	1497	ATSTP2, STP2	sugar transporter 2	0	0	0	0	0	0	0	0	0	0	0	NA	NA	NA	NA	.	NA	NA	NA	NA	.
AT1G07350.1	1149		RNA-binding (RRM/RBD/RNP motifs) family protein	29.8273	23.4111	26.324	21.8772	18.7445	24.418	30.105	32.9877	35.1308	21.6799	32.7412	0.105916	1	-0.1548	0.0957429	.	5.52087e-10	6.53526e-09	0.593944	0.0957429	.
AT1G07350.2	390		RNA-binding (RRM/RBD/RNP motifs) family protein	2.2326	2.07065	2.02064	2.37277	3.00441	0	0	0	3.16393	1.79239	1.05465	0.627397	1	-0.467696	0.963541	.	0.258262	0.389659	-1.08929	0.963541	.
AT1G07360.1	1446		CCCH-type zinc fingerfamily protein with RNA-binding domain	35.824	30.6977	35.3715	32.3879	23.7736	30.7209	23.8571	16.6718	27.0342	28.9608	22.521	0.349068	1	-0.105054	0.112189	.	0.961534	0.978557	-0.00541071	0.112189	.
AT1G07370.1	792	PCNA1, ATPCNA1	proliferating cellular nuclear antigen 1	31.8564	35.3564	34.4213	25.9075	42.5128	34.7582	27.5119	24.236	15.7222	34.3928	22.4901	0.939657	1	0.0142086	0.187692	.	0.341113	0.480739	-0.178677	0.187692	.
AT1G07380.1	2340		Neutral/alkaline non-lysosomal ceramidase	5.43406	5.67677	5.73602	6.49627	4.56654	6.94922	7.5858	6.66008	7.13783	6.00401	7.12791	0.45518	1	0.084288	0.112864	.	3.85179e-06	2.50261e-05	0.521346	0.112864	.
AT1G07390.1	3105	AtRLP1, RLP1	receptor like protein 1	1.02539	0	0.687036	0.986914	1.10646	0	3.34168	0.605106	4.0558	0.697793	2.66753	0.930711	1	0.136794	1.57325	.	0.142376	0.247332	2.30796	1.57325	.
AT1G07390.2	2742	AtRLP1, RLP1	receptor like protein 1	0	0.925429	0	0	0	0.767693	0	2.94027	0	0.255898	0.980088	0.9853	1	-0.0367388	1.99402	.	0.810421	0.879679	0.478332	1.99402	.
AT1G07390.3	3252	AtRLP1, RLP1	receptor like protein 1	0	0	0	0	0	0	0	0	0	0	0	NA	NA	NA	NA	.	NA	NA	NA	NA	.
AT1G07400.1	474		HSP20-like chaperones superfamily protein	5.20678	8.66711	5.26117	9.26095	7.85308	4.99956	69.0828	113.78	193.855	7.3712	125.573	0.664643	1	0.129193	0.298015	.	5.52836e-26	2.86484e-24	3.14169	0.298015	.
AT1G07410.1	645	ATRABA2B, RAB-A2B, ATRAB-A2B, RABA2b	RAB GTPase homolog A2B	6.00686	3.51582	4.17423	3.76817	6.75872	4.499	2.43525	4.15098	3.53305	5.00863	3.37309	0.797027	1	0.0962444	0.374206	.	0.850384	0.906825	-0.0705858	0.374206	.
AT1G07420.1	801	ATSMO2, SMO2-1	sterol 4-alpha-methyl-oxidase 2-1	30.6554	25.5168	28.804	27.9692	26.3732	30.2732	18.9682	16.3189	18.6405	28.2052	17.9759	0.940105	1	0.0106324	0.141505	.	0.0988007	0.184853	-0.233581	0.141505	.
AT1G07420.2	687	ATSMO2, SMO2-1	sterol 4-alpha-methyl-oxidase 2-1	1.26596	4.9338	0	0	0	0	0	0	0	0	0	NA	NA	NA	NA	.	NA	NA	NA	NA	.
AT1G07430.1	1329	HAI2	highly ABA-induced PP2C gene 2	0.053274	0	0.087687	0	0.104108	0	1.32183	0.685048	1.12675	0.0347027	1.04454	NA	NA	NA	NA	.	NA	NA	NA	NA	.
AT1G07440.1	801		NAD(P)-binding Rossmann-fold superfamily protein	30.2733	29.8984	30.9839	26.5062	30.0993	24.5397	36.9025	31.8147	29.4239	27.0484	32.7137	0.392403	1	-0.10153	0.118711	.	0.0256927	0.0621469	0.264824	0.118711	.
AT1G07440.2	624		NAD(P)-binding Rossmann-fold superfamily protein	0	0	0	0	0	0	0	0	0	0	0	NA	NA	NA	NA	.	NA	NA	NA	NA	.
AT1G07450.1	783		NAD(P)-binding Rossmann-fold superfamily protein	3.44288	2.1385	1.66648	2.30147	3.38187	5.11423	1.76579	1.74725	1.25139	3.59919	1.58815	0.389466	1	0.412116	0.478878	.	0.801681	0.873336	-0.120281	0.478878	.
AT1G07460.1	777		Concanavalin A-like lectin family protein	0.140544	0	0	0	0	0	0	0	0	0	0	NA	NA	NA	NA	.	NA	NA	NA	NA	.
AT1G07470.1	1128		Transcription factor IIA, alpha/beta subunit	18.9489	12.8909	21.6042	16.0148	15.1951	16.56	11.4363	8.3058	13.1568	15.9233	10.9663	0.700664	1	-0.0530522	0.138004	.	0.399909	0.539582	-0.11617	0.138004	.
AT1G07473.1	378		unknown protein; BEST Arabidopsis thaliana protein match is: unknown protein (TAIR:AT1G07476.1); Has 22 Blast hits to 22 proteins in 6 species: Archae - 0; Bacteria - 0; Metazoa - 0; Fungi - 0; Plants - 22; Viruses - 0; Other Eukaryotes - 0 (source: NCBI BLink).	0	0	0	0	0	0	0	0	0	0	0	NA	NA	NA	NA	.	NA	NA	NA	NA	.
AT1G07476.1	549		unknown protein; FUNCTIONS IN: molecular_function unknown; INVOLVED IN: biological_process unknown; LOCATED IN: chloroplast; BEST Arabidopsis thaliana protein match is: unknown protein (TAIR:AT1G07473.1); Has 23 Blast hits to 23 proteins in 6 species: Archae - 0; Bacteria - 0; Metazoa - 0; Fungi - 0; Plants - 23; Viruses - 0; Other Eukaryotes - 0 (source: NCBI BLink).	0	0	0	0	0	0	0	0	0	0	0	NA	NA	NA	NA	.	NA	NA	NA	NA	.
AT1G07480.1	1128		Transcription factor IIA, alpha/beta subunit	16.8595	16.734	17.1596	18.8683	14.8781	17.9363	9.5602	10.5354	10.8424	17.2276	10.3126	0.701812	1	0.0493302	0.128841	.	0.265575	0.397749	-0.143441	0.128841	.
AT1G07485.1	303		unknown protein; FUNCTIONS IN: molecular_function unknown; INVOLVED IN: biological_process unknown; LOCATED IN: cellular_component unknown; EXPRESSED IN: shoot apex, embryo, leaf whorl, pedicel; EXPRESSED DURING: 4 anthesis, D bilateral stage; Has 5 Blast hits to 5 proteins in 3 species: Archae - 0; Bacteria - 0; Metazoa - 0; Fungi - 0; Plants - 5; Viruses - 0; Other Eukaryotes - 0 (source: NCBI …	0	1.36965	0	0.805791	0	0.944043	0	0	0	0.583278	0	NA	NA	NA	NA	.	NA	NA	NA	NA	.
AT1G07490.1	324	RTFL3, DVL9	ROTUNDIFOLIA like 3	2.54749	2.36696	4.16255	0.69998	2.3588	5.77277	0	4.75854	2.13335	2.94385	2.2973	NA	NA	NA	NA	.	NA	NA	NA	NA	.
AT1G07500.1	225		unknown protein; Has 4 Blast hits to 4 proteins in 3 species: Archae - 0; Bacteria - 0; Metazoa - 0; Fungi - 0; Plants - 4; Viruses - 0; Other Eukaryotes - 0 (source: NCBI BLink).	1.28928	2.70886	1.03573	0	4.81139	0	2.00483	22.0839	7.2901	1.6038	10.4596	NA	NA	NA	NA	.	NA	NA	NA	NA	.
AT1G07510.1	2442	ftsh10	FTSH protease 10	13.7389	11.9595	14.2699	14.8658	11.1731	12.7078	21.7935	17.278	20.837	12.9156	19.9695	0.997682	1	0.000249943	0.0860154	.	2.58133e-15	5.68371e-14	0.680351	0.0860154	.
AT1G07520.1	2088		GRAS family transcription factor	7.87956	7.13824	6.90058	5.42912	4.24723	6.27073	2.70768	2.84117	2.63734	5.3157	2.72873	0.0471737	1	-0.298536	0.150416	.	9.73696e-07	7.00236e-06	-0.736569	0.150416	.
AT1G07530.1	2310	SCL14, ATGRAS2, GRAS2	SCARECROW-like 14	12.1281	10.8337	10.4152	13.2824	11.3836	11.6867	17.7247	12.8102	17.7264	12.1176	16.0871	0.244141	1	0.106462	0.0914069	.	1.82213e-10	2.32126e-09	0.582776	0.0914069	.
AT1G07540.1	1893	TRFL2	TRF-like 2	0	0	0	0	0	0	0	0	0	0	0	NA	NA	NA	NA	.	NA	NA	NA	NA	.
AT1G07550.1	2595		Leucine-rich repeat protein kinase family protein	0.222636	0.164767	0.209745	0.289224	0.116411	0.073998	0	0	0	0.159878	0	0.733989	1	-0.285428	0.839928	.	0.00757154	0.0219873	-2.24311	0.839928	.
AT1G07560.1	2616		Leucine-rich repeat protein kinase family protein	0.733979	0.964304	0.991109	1.45939	1.05344	1.46163	0.279561	0.133693	0.080467	1.32482	0.164574	0.467336	1	0.412665	0.567766	.	0.00983342	0.0274817	-1.46576	0.567766	.
AT1G07570.2	1233	APK1A, APK1	Protein kinase superfamily protein	11.3008	12.0803	12.7661	8.64696	9.84994	11.0599	10.5052	12.8671	12.3725	9.85227	11.9149	0.207558	1	-0.167675	0.133043	.	0.0424027	0.0937988	0.270017	0.133043	.
AT1G07570.3	1275	APK1A	Protein kinase superfamily protein	0	0	0	0	0	0	0.967369	0	0	0	0.322456	NA	NA	NA	NA	.	NA	NA	NA	NA	.
AT1G07590.1	1605		Tetratricopeptide repeat (TPR)-like superfamily protein	1.73956	2.10315	1.65099	1.2065	1.12415	2.69135	1.05823	1.05235	0.793923	1.674	0.968167	0.741114	1	-0.124419	0.376595	.	0.315281	0.453197	-0.378178	0.376595	.
AT1G07600.1	138	MT1A, MT1, LSR4, MT-Q, ATMT-2, ATMT-Q, ATMT1	metallothionein 1A	6561.73	3892.05	7501.47	7371.58	5143.96	8394.43	4543.01	7307.38	5329.25	6969.99	5726.55	0.395431	1	0.21096	0.248243	.	0.646375	0.75733	0.113895	0.248243	.
AT1G07610.1	138	MT1C	metallothionein 1C	669.564	413.585	668.938	498.08	528.961	798.188	124.768	222.786	134.069	608.41	160.541	0.715449	1	0.0836247	0.229393	.	5.3215e-07	3.9808e-06	-1.15025	0.229393	.
AT1G07615.1	1482		GTP-binding protein Obg/CgtA	6.44505	6.20794	6.15818	4.66512	5.25535	5.19523	4.2967	1.24092	1.88622	5.03857	2.47461	0.542807	1	-0.172655	0.283704	.	0.00941168	0.0264481	-0.736702	0.283704	.
AT1G07620.1	1659	ATOBGM	GTP-binding protein Obg/CgtA	0.511979	0.773162	0.427982	2.39731	0.725867	0.733841	1.74591	0.614592	1.34006	1.28567	1.23352	0.178405	1	0.682794	0.507396	.	0.0772469	0.152302	0.896513	0.507396	.
AT1G07630.1	1989	PLL5	pol-like 5	8.21356	9.19969	7.56441	10.3906	7.64544	8.23231	8.98402	9.44799	9.92502	8.75611	9.45234	0.51665	1	0.0712498	0.109865	.	0.0005623	0.0022702	0.378945	0.109865	.
AT1G07640.1	828	OBP2	Dof-type zinc finger DNA-binding family protein	0	0	0	0	0	0	0	0	0	0	0	NA	NA	NA	NA	.	NA	NA	NA	NA	.
AT1G07640.2	996	OBP2	Dof-type zinc finger DNA-binding family protein	0	0	0	0	0	0	0	0	0	0	0	NA	NA	NA	NA	.	NA	NA	NA	NA	.
AT1G07640.3	1020	OBP2	Dof-type zinc finger DNA-binding family protein	7.80227	5.62301	9.99909	8.26929	6.83495	7.96324	6.57449	6.73806	6.37811	7.68916	6.56355	0.967813	1	0.0367756	0.911386	.	0.832129	0.895657	0.193188	0.911386	.
AT1G07645.1	414	ATDSI-1VOC, DSI-1VOC	dessication-induced 1VOC superfamily protein	0	0	0	0	0	0	0	0	0	0	0	NA	NA	NA	NA	.	NA	NA	NA	NA	.
AT1G07650.1	3045		Leucine-rich repeat transmembrane protein kinase	10.0546	10.6584	11.9445	11.6082	11.219	11.2075	10.0996	7.83286	7.85473	11.3449	8.59574	0.405696	1	0.0770831	0.0927046	.	0.99768	0.998333	0.000269612	0.0927046	.
AT1G07650.2	3063		Leucine-rich repeat transmembrane protein kinase	1.73235	0.192957	0	0.181528	0	0	0.281647	0	0	0.0605093	0.0938823	0.304626	1	-1.55214	1.51198	.	0.370386	0.511277	-1.35435	1.51198	.
AT1G07660.1	312		Histone superfamily protein	37.318	29.4619	31.489	30.1898	28.843	38.8761	33.2006	29.4254	23.0631	32.6363	28.563	0.732087	1	0.0706067	0.206241	.	0.094981	0.179305	0.344358	0.206241	.
AT1G07660.2	261		Histone superfamily protein	0	0	0	0	0	0	0	0	0	0	0	NA	NA	NA	NA	.	NA	NA	NA	NA	.
AT1G07670.1	3186	ATECA4, ECA4	endomembrane-type CA-ATPase 4	32.0013	27.6046	29.5124	29.479	24.4099	28.279	20.6193	16.77	21.3914	27.3893	19.5936	0.51232	1	-0.0488808	0.074601	.	0.0718146	0.143804	-0.134304	0.074601	.
AT1G07680.1	459		unknown protein; FUNCTIONS IN: molecular_function unknown; INVOLVED IN: biological_process unknown; LOCATED IN: endomembrane system; BEST Arabidopsis thaliana protein match is: unknown protein (TAIR:AT5G23903.1); Has 7 Blast hits to 7 proteins in 2 species: Archae - 0; Bacteria - 0; Metazoa - 0; Fungi - 0; Plants - 7; Viruses - 0; Other Eukaryotes - 0 (source: NCBI BLink).	0.849297	0.591741	0.23437	0.686119	0	0	0	0	0	0.228706	0	NA	NA	NA	NA	.	NA	NA	NA	NA	.
AT1G07690.1	540		FUNCTIONS IN: molecular_function unknown; INVOLVED IN: biological_process unknown; LOCATED IN: endomembrane system; EXPRESSED IN: root; CONTAINS InterPro DOMAIN/s: Orthoreovirus membrane fusion p10 (InterPro:IPR009854); BEST Arabidopsis thaliana protein match is: unknown protein (TAIR:AT1G54950.1); Has 11 Blast hits to 11 proteins in 4 species: Archae - 0; Bacteria - 2; Metazoa - 0; Fungi - 0; Pl…	0.658012	0.463493	0.543769	1.29772	1.21961	2.04159	0	0	0	1.51964	0	NA	NA	NA	NA	.	NA	NA	NA	NA	.
AT1G07700.1	615		Thioredoxin superfamily protein	51.0566	53.9255	45.9288	57.8333	54.4293	51.1115	47.8101	37.8478	43.6257	54.4581	43.0946	0.884566	1	0.0711823	0.490293	.	0.970927	0.983497	-0.0178692	0.490293	.
AT1G07700.2	516		Thioredoxin superfamily protein	0	0	0	0	0	1.45151	0	0	0	0.483837	0	NA	NA	NA	NA	.	NA	NA	NA	NA	.
AT1G07700.3	654		Thioredoxin superfamily protein	0	0	0	0	0	1.42704	0	0	0	0.475678	0	NA	NA	NA	NA	.	NA	NA	NA	NA	.
AT1G07705.1	1641		NOT2 / NOT3 / NOT5 family	0	0	4.867	4.19253	0	0	0	0	0	1.39751	0	NA	NA	NA	NA	.	NA	NA	NA	NA	.
AT1G07705.2	1845		NOT2 / NOT3 / NOT5 family	14.7535	15.0656	11.3089	9.67712	12.3605	13.3025	10.5247	9.4694	9.06565	11.78	9.68659	0.36904	1	-0.116835	0.130066	.	0.706004	0.803492	-0.0490648	0.130066	.
AT1G07710.1	1632		Ankyrin repeat family protein	0.54347	0.578079	0.684505	0.104499	0.541342	0.278532	0.217131	0	0.211176	0.308124	0.142769	0.305532	1	-0.735674	0.717981	.	0.046846	0.102018	-1.42712	0.717981	.
AT1G07720.1	1437	KCS3	3-ketoacyl-CoA synthase 3	15.7498	18.8736	19.6427	16.0714	15.7654	14.7712	29.8532	26.9975	30.6086	15.536	29.1531	0.183853	1	-0.124732	0.0938549	.	1.01059e-14	2.07968e-13	0.726242	0.0938549	.
AT1G07725.1	1848	ATEXO70H6, EXO70H6	exocyst subunit exo70 family protein H6	0.146814	0	0	0	0.146254	0.049512	0.067942	0.330032	0.195071	0.0652553	0.197682	NA	NA	NA	NA	.	NA	NA	NA	NA	.
AT1G07730.2	1170		Disease resistance-responsive (dirigent-like protein) family protein	4.65931	5.33792	2.88214	3.36169	4.16754	5.63549	1.75553	3.89922	2.51108	4.38824	2.72194	0.844165	1	0.0584143	0.29717	.	0.679691	0.782968	-0.122697	0.29717	.
AT1G07740.1	1380		Tetratricopeptide repeat (TPR)-like superfamily protein	1.72646	2.14347	1.81892	1.82862	0.461079	1.80561	1.27282	0.512733	1.67135	1.36511	1.1523	0.395267	1	-0.438792	0.516162	.	0.529441	0.65924	-0.324593	0.516162	.
AT1G07745.1	969	ATRAD51D, RAD51D, SSN1	homolog of RAD51 D	1.30013	2.29633	3.37664	2.26223	0	1.90747	0	0	0	1.3899	0	0.221595	1	-1.14142	0.933829	.	0.000321378	0.00137508	-3.35938	0.933829	.
AT1G07745.2	915	ATRAD51D, RAD51D, SSN1	homolog of RAD51 D	1.74325	0	0	0	2.67185	0	0.948471	0.902491	0	0.890617	0.616987	0.904112	1	0.17782	1.47606	.	0.571384	0.69632	0.835473	1.47606	.
AT1G07747.1	288		Bifunctional inhibitor/lipid-transfer protein/seed storage 2S albumin superfamily protein	0	0	0	0	0	0	0	0	0	0	0	NA	NA	NA	NA	.	NA	NA	NA	NA	.
AT1G07750.1	1071		RmlC-like cupins superfamily protein	42.744	36.3906	44.3454	39.724	42.9861	54.7975	69.4048	69.4255	70.7604	45.8359	69.8636	0.101129	1	0.141717	0.0864442	.	8.40777e-24	3.72553e-22	0.869518	0.0864442	.
AT1G07770.1	393	RPS15A	ribosomal protein S15A	586.429	496.757	569.812	441.073	454.782	557.973	342.92	366.006	361.987	484.609	356.971	0.245639	1	-0.0891444	0.0767821	.	0.69042	0.791212	-0.0305811	0.0767821	.
AT1G07780.3	828	PAI1, TRP6	phosphoribosylanthranilate isomerase 1	29.1265	27.9774	27.0621	12.5814	27.8018	26.2999	17.0858	11.298	15.4918	22.2277	14.6252	0.252366	1	-0.266123	0.232499	.	0.0589221	0.122981	-0.439138	0.232499	.
AT1G07780.4	642	PAI1, TRP6	phosphoribosylanthranilate isomerase 1	0.384787	0	1.35154	7.55798	0	3.41067	0	0	2.13143	3.65622	0.710475	0.398944	1	1.15762	1.37238	.	0.857528	0.910752	-0.246373	1.37238	.
AT1G07790.1	447	HTB1	Histone superfamily protein	57.7644	80.8908	63.7249	59.4196	80.5387	49.7535	71.9221	56.7622	61.3456	63.2373	63.3433	0.731691	1	-0.0531185	0.15492	.	0.195604	0.316211	0.200494	0.15492	.
AT1G07795.1	357		unknown protein; BEST Arabidopsis thaliana protein match is: unknown protein (TAIR:AT2G28725.1); Has 38 Blast hits to 38 proteins in 11 species: Archae - 0; Bacteria - 0; Metazoa - 0; Fungi - 0; Plants - 38; Viruses - 0; Other Eukaryotes - 0 (source: NCBI BLink).	2.59119	0	1.28287	0.568017	0.949783	0.676861	0	0	0.583925	0.731554	0.194642	NA	NA	NA	NA	.	NA	NA	NA	NA	.
AT1G07810.1	3186	ECA1, ATECA1, ACA3	ER-type Ca2+-ATPase 1	18.6518	17.0346	18.0211	18.8017	14.605	18.7902	19.3444	16.7045	16.1285	17.399	17.3925	0.973815	1	-0.00259745	0.0791336	.	0.00139338	0.00506388	0.252912	0.0791336	.
AT1G07820.1	312		Histone superfamily protein	155.393	164.389	167.98	159.335	114.762	167.829	90.347	127.661	90.9591	147.308	102.989	0.786398	1	-0.0358026	0.132117	.	0.806624	0.876714	-0.0323401	0.132117	.
AT1G07830.1	435		ribosomal protein L29 family protein	22.4818	28.5086	26.3028	24.7493	22.4635	30.6564	8.73373	6.4832	15.3065	25.9564	10.1745	0.990794	1	-0.0034624	0.30007	.	0.0286003	0.0679511	-0.65684	0.30007	.
AT1G07840.2	939		Sas10/Utp3/C1D family	27.9029	22.967	24.2952	19.6594	21.0176	20.9413	18.836	17.575	14.8094	20.5394	17.0735	0.2114	1	-0.144228	0.115408	.	0.541233	0.670263	-0.0705083	0.115408	.
AT1G07840.3	840		Sas10/Utp3/C1D family	0	0	0.289357	0	0	0	0	0	0	0	0	NA	NA	NA	NA	.	NA	NA	NA	NA	.
AT1G07850.1	1626		Protein of unknown function (DUF604)	0	0	0	0	0	0.066114	0	0	0.058379	0.022038	0.0194597	NA	NA	NA	NA	.	NA	NA	NA	NA	.
AT1G07860.1	408		BEST Arabidopsis thaliana protein match is: Protein kinase superfamily protein (TAIR:AT1G07870.2); Has 7 Blast hits to 7 proteins in 4 species: Archae - 0; Bacteria - 0; Metazoa - 0; Fungi - 0; Plants - 7; Viruses - 0; Other Eukaryotes - 0 (source: NCBI BLink).	0	0	0	0	0	0	0	0	0	0	0	NA	NA	NA	NA	.	NA	NA	NA	NA	.
AT1G07870.1	1272		Protein kinase superfamily protein	8.61538	9.77812	8.83615	11.3137	9.15894	10.6253	9.1592	12.5515	16.1156	10.366	12.6088	0.199832	1	0.18411	0.143608	.	1.27484e-05	7.4874e-05	0.626762	0.143608	.
AT1G07870.2	1617		Protein kinase superfamily protein	0	0	0	0	0	0.500691	0	0	0	0.166897	0	NA	NA	NA	NA	.	NA	NA	NA	NA	.
AT1G07880.1	765	ATMPK13	Protein kinase superfamily protein	0	1.95723	0	0	0	0	0	0	1.00095	0	0.333649	NA	NA	NA	NA	.	NA	NA	NA	NA	.
AT1G07880.2	1092	ATMPK13	Protein kinase superfamily protein	1.7393	1.34811	2.28304	1.58208	1.34106	1.75598	0.795891	0.369985	0.227158	1.55971	0.464345	0.91193	1	-0.0800349	0.723615	.	0.130719	0.230962	-1.09358	0.723615	.
AT1G07885.1	123		unknown protein; FUNCTIONS IN: molecular_function unknown; INVOLVED IN: biological_process unknown; LOCATED IN: cellular_component unknown; Has 0 Blast hits to 0 proteins in 0 species (source: NCBI BLink).	0	0	0	0	0	0	0	0	0	0	0	NA	NA	NA	NA	.	NA	NA	NA	NA	.
AT1G07890.3	753	APX1, MEE6, CS1, ATAPX1, ATAPX01	ascorbate peroxidase 1	1149.49	1114.95	1086.18	986.91	982.043	1012.72	1246.34	1583.61	1615.78	993.891	1481.91	0.382191	1	-0.0840111	0.0961373	.	2.58059e-10	3.20731e-09	0.607788	0.0961373	.
AT1G07890.6	750	APX1, MEE6, CS1, ATAPX1, ATAPX01	ascorbate peroxidase 1	0	0	0	0	0	0	0	0	0	0	0	NA	NA	NA	NA	.	NA	NA	NA	NA	.
AT1G07900.1	573	LBD1	LOB domain-containing protein 1	0.390113	0.687399	0	0.769978	0.386063	0	0	1.90712	0.267996	0.385347	0.725038	NA	NA	NA	NA	.	NA	NA	NA	NA	.
AT1G07901.1	153		unknown protein; Has 30201 Blast hits to 17322 proteins in 780 species: Archae - 12; Bacteria - 1396; Metazoa - 17338; Fungi - 3422; Plants - 5037; Viruses - 0; Other Eukaryotes - 2996 (source: NCBI BLink).	0	0	0	0	0	0	0	0	0	0	0	NA	NA	NA	NA	.	NA	NA	NA	NA	.
AT1G07910.1	3315	ATRNL, RNL, AtRLG1	RNAligase	6.43435	6.10121	6.56205	5.33305	5.09614	5.33151	3.51333	2.50017	2.87855	5.25356	2.96402	0.18743	1	-0.154214	0.116987	.	1.27155e-05	7.47091e-05	-0.51064	0.116987	.
AT1G07920.1	1350		GTP binding Elongation factor Tu family protein	577.001	649.556	625.812	508.173	568.986	627.777	558.515	542.199	505.844	568.312	535.519	0.765265	1	-0.0282223	0.0945234	.	0.0055916	0.0168921	0.261907	0.0945234	.
AT1G07930.1	1350		GTP binding Elongation factor Tu family protein	512.404	525.691	545.649	437.268	448.999	536.132	441.412	443.756	413.435	474.133	432.868	0.47601	1	-0.0545537	0.0765415	.	0.00644715	0.0191111	0.208509	0.0765415	.
AT1G07930.2	1119		GTP binding Elongation factor Tu family protein	0	0.25919	0.552581	0	1.60573	2.70822	0	0	0	1.43798	0	0.32539	1	1.08339	1.10163	.	0.249077	0.379386	-1.26973	1.10163	.
AT1G07940.1	1350		GTP binding Elongation factor Tu family protein	557.335	569.42	562.728	460.648	472.404	578.161	477.131	495.207	464.269	503.738	478.869	0.444631	1	-0.0595846	0.0779499	.	0.00193834	0.00675641	0.241607	0.0779499	.
AT1G07950.1	465	MED22B	Surfeit locus protein 5 subunit 22 of Mediator complex	18.7534	28.0194	26.5132	32.473	22.3368	22.6558	25.8006	31.7677	31.4225	25.8218	29.6636	0.815774	1	0.0380809	0.163449	.	0.00200202	0.0069422	0.505045	0.163449	.
AT1G07960.2	441	ATPDIL5-1, PDIL5-1	PDI-like 5-1	40.3912	30.9533	37.7531	30.0168	30.9243	46.9618	16.039	22.6214	21.012	35.9676	19.8908	0.862333	1	0.0284692	0.164177	.	0.224522	0.350362	-0.199408	0.164177	.
AT1G07970.1	2082		CONTAINS InterPro DOMAIN/s: Cytochrome B561-related, N-terminal (InterPro:IPR019176); Has 215 Blast hits to 213 proteins in 79 species: Archae - 0; Bacteria - 6; Metazoa - 131; Fungi - 22; Plants - 42; Viruses - 0; Other Eukaryotes - 14 (source: NCBI BLink).	5.24702	7.0358	6.18137	6.7634	6.01512	5.94936	4.44297	4.45003	3.87178	6.24263	4.25493	0.663027	1	0.0558529	0.12818	.	0.637079	0.750002	-0.0604736	0.12818	.
AT1G07980.1	621	NF-YC10	nuclear factor Y, subunit C10	20.5629	22.7857	18.804	19.7212	20.1538	20.4713	25.0752	25.983	26.1761	20.1154	25.7447	0.948522	1	0.00886607	0.137325	.	0.000265834	0.00116086	0.500757	0.137325	.
AT1G07985.1	435		Expressed protein	15.9101	19.3334	11.005	9.1382	16.8476	7.33429	30.3112	31.1193	33.3603	11.1067	31.597	0.130007	1	-0.36801	0.243059	.	2.45551e-05	0.000135132	1.02543	0.243059	.
AT1G07990.1	2409		SIT4 phosphatase-associated family protein	12.4622	12.4406	13.4781	14.1979	11.2926	13.5398	9.81144	9.93339	9.83127	13.0101	9.8587	0.635982	1	0.0436092	0.0921339	.	0.949835	0.971951	0.00579654	0.0921339	.
AT1G08000.1	927	GATA10	GATA transcription factor 10	9.93977	8.64407	7.34948	9.83954	7.2364	8.31921	1.76866	3.45343	3.57134	8.46505	2.93114	0.9595	1	0.0139614	0.274935	.	0.00880348	0.0249718	-0.720219	0.274935	.
AT1G08005.1	168		BEST Arabidopsis thaliana protein match is: SIT4 phosphatase-associated family protein (TAIR:AT1G07990.1); Has 17 Blast hits to 17 proteins in 3 species: Archae - 0; Bacteria - 0; Metazoa - 0; Fungi - 0; Plants - 17; Viruses - 0; Other Eukaryotes - 0 (source: NCBI BLink).	0	0	0	0	0	0	0	0	2.99262	0	0.997539	NA	NA	NA	NA	.	NA	NA	NA	NA	.
AT1G08010.1	912	GATA11	GATA transcription factor 11	14.6467	13.7569	16.4368	18.2895	16.3329	16.8637	8.90317	11.7662	8.0653	17.162	9.57824	0.227673	1	0.175559	0.145526	.	0.632359	0.746274	-0.069621	0.145526	.
AT1G08030.1	1503	TPST	tyrosylprotein sulfotransferase	10.8324	9.38343	10.6515	11.4723	8.78468	10.6952	11.4667	6.25525	9.01755	10.3174	8.91318	0.785211	1	0.036792	0.135	.	0.550248	0.678683	0.0806471	0.135	.
AT1G08032.1	111		unknown protein; FUNCTIONS IN: molecular_function unknown; INVOLVED IN: biological_process unknown; LOCATED IN: cellular_component unknown; Has 0 Blast hits to 0 proteins in 0 species (source: NCBI BLink).	0	0	0	0	0	0	0	0	0	0	0	NA	NA	NA	NA	.	NA	NA	NA	NA	.
AT1G08035.1	378		unknown protein; BEST Arabidopsis thaliana protein match is: unknown protein (TAIR:AT2G28330.1); Has 10 Blast hits to 10 proteins in 3 species: Archae - 0; Bacteria - 0; Metazoa - 0; Fungi - 0; Plants - 10; Viruses - 0; Other Eukaryotes - 0 (source: NCBI BLink).	0.459655	0.86453	0.759402	2.0233	2.51544	0	0.680462	0	0.516711	1.51291	0.399058	NA	NA	NA	NA	.	NA	NA	NA	NA	.
AT1G08040.1	1149		Protein of unknown function (DUF707)	17.2868	14.2933	15.2122	16.1142	14.4464	15.9177	12.4204	9.12863	12.4583	15.4928	11.3358	0.777424	1	0.0356009	0.125941	.	0.644699	0.756171	-0.0580764	0.125941	.
AT1G08050.1	1926		Zinc finger (C3HC4-type RING finger) family protein	1.86974	1.8879	1.97579	4.35508	2.78855	2.41514	11.222	8.58903	10.7219	3.18625	10.1776	0.000824553	0.1562	0.5043	0.150789	.	1.00508e-37	1.07565e-35	1.93582	0.150789	.
AT1G08060.1	6006	MOM, MOM1	ATP-dependent helicase family protein	2.57103	2.40105	2.49803	2.82055	2.11565	2.56213	3.35492	1.96331	3.12316	2.49944	2.81379	0.837377	1	0.0251429	0.122499	.	0.00396587	0.0125763	0.352903	0.122499	.
AT1G08065.1	834	ATACA5, ACA5	alpha carbonic anhydrase 5	0	0	0	0	0	0	0	0	0	0	0	NA	NA	NA	NA	.	NA	NA	NA	NA	.
AT1G08070.1	2226	OTP82	Tetratricopeptide repeat (TPR)-like superfamily protein	0.56045	0.675113	0.8791	0.508275	0.211924	0.482384	0.746335	0.801727	0.292545	0.400861	0.613536	0.270829	1	-0.553048	0.502244	.	0.989165	0.993798	0.00682019	0.502244	.
AT1G08080.1	828	ATACA7, ACA7	alpha carbonic anhydrase 7	0	0.138887	0	0	0	0	0	0	0	0	0	NA	NA	NA	NA	.	NA	NA	NA	NA	.
AT1G08090.1	1593	ATNRT2	nitrate transporter 2:1	1.77026	3.24224	2.91515	1.3142	1.4088	2.71044	0.60097	1.46927	0.125138	1.81115	0.731791	0.557764	1	-0.355889	0.607148	.	0.0389809	0.0875138	-1.25339	0.607148	.
AT1G08100.1	1569	ATNRT2.2, ACH2, NRT2;2AT, NRT2.2	nitrate transporter 2.2	0	0	0	0	0	0.067078	0	0	0	0.0223593	0	NA	NA	NA	NA	.	NA	NA	NA	NA	.
AT1G08110.1	558		lactoylglutathione lyase family protein / glyoxalase I family protein	0	0	0	0	0	0	0	0	0	0	0	NA	NA	NA	NA	.	NA	NA	NA	NA	.
AT1G08110.4	708		lactoylglutathione lyase family protein / glyoxalase I family protein	67.9224	75.8337	76.843	74.8829	70.3238	75.199	80.1634	77.7845	83.1893	73.4686	80.3791	0.747396	1	0.0331673	0.10298	.	0.000589	0.00236639	0.353905	0.10298	.
AT1G08120.1	264		BEST Arabidopsis thaliana protein match is: Protein kinase superfamily protein (TAIR:AT5G26110.1); Has 235 Blast hits to 235 proteins in 96 species: Archae - 21; Bacteria - 0; Metazoa - 117; Fungi - 8; Plants - 47; Viruses - 0; Other Eukaryotes - 42 (source: NCBI BLink).	0	0	0	0	0	0	0	0	0	0	0	NA	NA	NA	NA	.	NA	NA	NA	NA	.
AT1G08125.1	948		S-adenosyl-L-methionine-dependent methyltransferases superfamily protein	15.4593	13.769	15.7213	18.3847	15.5301	16.8868	14.4041	12.3449	13.1902	16.9338	13.3131	0.213677	1	0.167381	0.134603	.	0.113058	0.205457	0.213291	0.134603	.
AT1G08125.2	969		S-adenosyl-L-methionine-dependent methyltransferases superfamily protein	2.09755	0	1.43565	0.560018	0	1.45969	0	0	0	0.673235	0	0.734506	1	-0.383538	1.13092	.	0.0630517	0.129703	-2.10218	1.13092	.
AT1G08125.3	831		S-adenosyl-L-methionine-dependent methyltransferases superfamily protein	0	0	0	0	0	0	0	0	0	0	0	NA	NA	NA	NA	.	NA	NA	NA	NA	.
AT1G08130.1	2373	ATLIG1, LIG1	DNA ligase 1	12.91	13.1997	13.387	12.6323	9.59736	12.7312	7.6194	5.00205	6.42987	11.6536	6.35044	0.316867	1	-0.102788	0.102693	.	4.37228e-07	3.31711e-06	-0.518806	0.102693	.
AT1G08135.1	2391	ATCHX6B, CHX6B	cation/H+ exchanger 6B	0	0	0	0	0	0	0	0	0	0	0	NA	NA	NA	NA	.	NA	NA	NA	NA	.
AT1G08140.1	2457	ATCHX6A, CHX6A	cation/H+ exchanger 6A	0	0	0	0	0	0	0	0	0	0	0	NA	NA	NA	NA	.	NA	NA	NA	NA	.
AT1G08150.1	2448	ATCHX5, CHX5	Cation/hydrogen exchanger family protein	0	0	0	0	0	0	0	0	0	0	0	NA	NA	NA	NA	.	NA	NA	NA	NA	.
AT1G08160.1	666		Late embryogenesis abundant (LEA) hydroxyproline-rich glycoprotein family	5.64528	9.22112	5.16492	3.77989	4.94763	4.24819	1.98382	6.5979	2.64054	4.32524	3.74075	0.330455	1	-0.403363	0.414472	.	0.217743	0.34233	-0.510858	0.414472	.
AT1G08165.1	144		unknown protein; FUNCTIONS IN: molecular_function unknown; INVOLVED IN: biological_process unknown; LOCATED IN: cellular_component unknown; Has 30201 Blast hits to 17322 proteins in 780 species: Archae - 12; Bacteria - 1396; Metazoa - 17338; Fungi - 3422; Plants - 5037; Viruses - 0; Other Eukaryotes - 2996 (source: NCBI BLink).	0	0	0	0	0	0	0	0	0	0	0	NA	NA	NA	NA	.	NA	NA	NA	NA	.
AT1G08170.1	732		Histone superfamily protein	0	0	0	0	0	0	0	0	0	0	0	NA	NA	NA	NA	.	NA	NA	NA	NA	.
AT1G08180.1	336		unknown protein; Has 53 Blast hits to 53 proteins in 9 species: Archae - 0; Bacteria - 0; Metazoa - 1; Fungi - 0; Plants - 52; Viruses - 0; Other Eukaryotes - 0 (source: NCBI BLink).	11.9206	22.836	11.7726	12.3053	19.5148	14.2107	18.286	19.8701	33.1788	15.3436	23.7783	0.907651	1	0.0358465	0.309017	.	0.013888	0.0369232	0.760226	0.309017	.
AT1G08190.1	2943	ATVPS41, ZIP2, VPS41, ATVAM2, VAM2	vacuolar protein sorting 41	36.5933	35.9956	35.6065	37.6864	33.2943	35.1996	26.3863	21.8715	25.4971	35.3935	24.585	0.803614	1	0.0186221	0.0748862	.	0.212753	0.33686	-0.0933106	0.0748862	.
AT1G08200.1	1170	AXS2	UDP-D-apiose/UDP-D-xylose synthase 2	178.313	152.589	170.92	174.638	160.014	186.022	145.274	122.606	149.788	173.558	139.223	0.340919	1	0.0688083	0.0722509	.	0.122855	0.219496	0.111476	0.0722509	.
AT1G08210.1	1479		Eukaryotic aspartyl protease family protein	8.90502	9.66911	9.02849	9.15501	11.2219	10.3387	11.7712	9.47495	9.80928	10.2385	10.3518	0.294372	1	0.131793	0.125687	.	0.00375924	0.0120011	0.364201	0.125687	.
AT1G08220.1	825		FUNCTIONS IN: molecular_function unknown; INVOLVED IN: mitochondrial proton-transporting ATP synthase complex assembly; LOCATED IN: mitochondrial inner membrane; EXPRESSED IN: 18 plant structures; EXPRESSED DURING: 7 growth stages; CONTAINS InterPro DOMAIN/s: ATPase assembly factor ATP10, mitochondria (InterPro:IPR007849); Has 168 Blast hits to 168 proteins in 86 species: Archae - 6; Bacteria - 0…	12.0178	10.6698	11.904	8.34149	8.27042	8.87378	5.53089	8.3396	12.0204	8.49523	8.6303	0.160594	1	-0.288622	0.205707	.	0.459968	0.596584	-0.151996	0.205707	.
AT1G08220.2	609		FUNCTIONS IN: molecular_function unknown; INVOLVED IN: mitochondrial proton-transporting ATP synthase complex assembly; LOCATED IN: mitochondrial inner membrane; EXPRESSED IN: 18 plant structures; EXPRESSED DURING: 7 growth stages; CONTAINS InterPro DOMAIN/s: ATPase assembly factor ATP10, mitochondria (InterPro:IPR007849); Has 152 Blast hits to 152 proteins in 76 species: Archae - 6; Bacteria - 0…	0	0	0	0	0	0	0	0	0	0	0	NA	NA	NA	NA	.	NA	NA	NA	NA	.
AT1G08230.2	1356		Transmembrane amino acid transporter family protein	3.21038	3.18125	2.22198	4.98605	4.28601	2.60079	14.6093	9.82096	16.1207	3.95761	13.517	0.126481	1	0.327303	0.214186	.	1.7824e-17	4.90951e-16	1.82212	0.214186	.
AT1G08250.1	1242	ADT6	arogenate dehydratase 6	6.74356	4.93183	4.57945	6.55309	6.77719	5.45647	14.3351	15.9448	13.1462	6.26225	14.4754	0.240375	1	0.176619	0.150436	.	8.58906e-18	2.48074e-16	1.29246	0.150436	.
AT1G08260.1	6486	EMB142, EMB2284, POL2A, TIL1, EMB529, ABO4, ESD7	DNA polymerase epsilon catalytic subunit	4.39017	4.28013	3.55598	4.24415	2.78841	3.69149	3.68111	2.77509	2.97252	3.57468	3.14291	0.32682	1	-0.111778	0.113996	.	0.749595	0.835216	-0.0363845	0.113996	.
AT1G08270.1	381		CONTAINS InterPro DOMAIN/s: MIT (InterPro:IPR007330); BEST Arabidopsis thaliana protein match is: AAA-type ATPase family protein (TAIR:AT2G27600.1); Has 1133 Blast hits to 1133 proteins in 252 species: Archae - 47; Bacteria - 0; Metazoa - 540; Fungi - 145; Plants - 223; Viruses - 0; Other Eukaryotes - 178 (source: NCBI BLink).	0	0	0	0.497777	0.82558	0	0	0	0.509382	0.441119	0.169794	NA	NA	NA	NA	.	NA	NA	NA	NA	.
AT1G08270.2	399		CONTAINS InterPro DOMAIN/s: MIT (InterPro:IPR007330); BEST Arabidopsis thaliana protein match is: AAA-type ATPase family protein (TAIR:AT2G27600.1); Has 35333 Blast hits to 34131 proteins in 2444 species: Archae - 798; Bacteria - 22429; Metazoa - 974; Fungi - 991; Plants - 531; Viruses - 0; Other Eukaryotes - 9610 (source: NCBI BLink).	1.03132	1.16464	1.15046	0	0	0	0	0	0	0	0	NA	NA	NA	NA	.	NA	NA	NA	NA	.
AT1G08280.1	1197		Glycosyltransferase family 29 (sialyltransferase) family protein	8.89104	8.78801	9.61588	6.91613	5.1003	6.1854	4.91793	4.13547	4.76708	6.06728	4.60683	0.0552839	1	-0.384432	0.200576	.	0.0278732	0.0665859	-0.44108	0.200576	.
AT1G08290.1	1014	WIP3	WIP domain protein 3	1.31712	0.467013	1.29582	1.64598	0.157685	1.15476	1.45946	0.353779	2.85168	0.986143	1.55497	0.764537	1	-0.209629	0.699864	.	0.428187	0.566769	0.5545	0.699864	.
AT1G08300.1	2241	NVL	no vein-like	1.13614	1.27857	1.49635	1.09357	1.71511	1.59853	0.963888	0.291359	2.31592	1.46907	1.19039	0.780854	1	0.13286	0.477558	.	0.748053	0.83415	-0.153395	0.477558	.
AT1G08310.1	948		alpha/beta-Hydrolases superfamily protein	1.33234	2.0959	1.81929	4.62989	2.37486	2.73509	0.529261	1.23346	0.970287	3.24661	0.911003	0.293341	1	0.614404	0.58469	.	0.520622	0.651516	-0.375597	0.58469	.
AT1G08310.2	957		alpha/beta-Hydrolases superfamily protein	2.20947	0	0	0.551524	0.810976	0.432678	0	0	0.964419	0.598393	0.321473	NA	NA	NA	NA	.	NA	NA	NA	NA	.
AT1G08315.1	978		ARM repeat superfamily protein	11.1162	11.0288	9.44492	12.4819	9.63748	12.5599	14.7774	16.954	19.01	11.5598	16.9138	0.555489	1	0.0859375	0.145766	.	4.92756e-07	3.70554e-06	0.733076	0.145766	.
AT1G08320.1	1446	TGA9, bZIP21	bZIP transcription factor family protein	9.0298	8.35049	8.0773	8.51193	8.48372	7.85436	4.858	4.32331	4.85774	8.28334	4.67968	0.945624	1	0.0155183	0.227529	.	0.25646	0.387706	-0.2582	0.227529	.
AT1G08320.2	1074	TGA9, bZIP21	bZIP transcription factor family protein	0	0	0	0	0	0	0	0	0	0	0	NA	NA	NA	NA	.	NA	NA	NA	NA	.
AT1G08340.1	996		Rho GTPase activating protein with PAK-box/P21-Rho-binding domain	5.87972	3.7403	5.74738	5.7416	5.2746	6.59488	1.85866	3.04031	1.10179	5.87036	2.00025	0.540644	1	0.185211	0.302712	.	0.0177081	0.0454152	-0.71793	0.302712	.
AT1G08350.1	1527		Endomembrane protein 70 protein family	1.26022	0	2.31964	0	0	0	0	4.51882	0	0	1.50627	0.146842	1	-2.42169	1.66923	.	0.638685	0.751217	-0.783768	1.66923	.
AT1G08350.2	1770		Endomembrane protein 70 protein family	5.07894	6.83012	3.5918	5.95235	6.93631	6.72763	3.62716	0.949533	3.87515	6.53876	2.81728	0.583587	1	0.296377	0.540682	.	0.336357	0.475665	-0.519806	0.540682	.
AT1G08360.1	651		Ribosomal protein L1p/L10e family	494.241	570.871	496.274	394.272	463.677	481.434	375.667	331.815	357.266	446.461	354.916	0.0464814	1	-0.144214	0.0724332	.	0.00793253	0.0228989	-0.192305	0.0724332	.
AT1G08370.1	1104	DCP1, ATDCP1	decapping 1	19.2603	20.2249	17.8494	22.045	17.9589	18.3405	12.3051	9.90597	13.274	19.4481	11.8284	0.635814	1	0.0573613	0.121128	.	0.488685	0.623478	-0.0838691	0.121128	.
AT1G08380.1	423	PSAO	photosystem I subunit O	2806.22	2841.07	3016.44	3621.38	3827.94	2984.25	3484.54	2613.57	2118.36	3477.85	2738.82	0.206497	1	0.196576	0.155611	.	0.0630637	0.129715	0.28924	0.155611	.
AT1G08390.1	414		unknown protein; Has 62 Blast hits to 62 proteins in 27 species: Archae - 0; Bacteria - 0; Metazoa - 34; Fungi - 0; Plants - 28; Viruses - 0; Other Eukaryotes - 0 (source: NCBI BLink).	18.5011	8.65553	11.2456	9.65973	10.3863	10.4631	2.83839	0	2.596	10.1697	1.81147	0.867295	1	-0.124051	0.742396	.	0.00829132	0.0237393	-1.9599	0.742396	.
AT1G08400.1	2415		RINT-1 / TIP-1 family	2.82315	3.25024	2.81136	2.00477	2.06185	1.96416	2.23091	2.02691	2.33258	2.01026	2.1968	0.0594555	1	-0.358571	0.190243	.	0.596295	0.716719	-0.100778	0.190243	.
AT1G08410.1	1770		P-loop containing nucleoside triphosphate hydrolases superfamily protein	14.1461	13.8715	15.7818	13.084	14.2535	14.7918	9.23648	11.7303	12.8804	14.0431	11.2824	0.949296	1	-0.00674154	0.106014	.	0.875903	0.923771	0.0165556	0.106014	.
AT1G08420.1	3057	BSL2	BRI1 suppressor 1 (BSU1)-like 2	15.5227	14.1484	17.522	19.2021	13.7364	16.8985	13.5036	9.69458	11.3057	16.6123	11.5013	0.300021	1	0.0891803	0.0860492	.	0.860093	0.912583	0.0151667	0.0860492	.
AT1G08420.2	3042	BSL2	BRI1 suppressor 1 (BSU1)-like 2	0	0	0	0	0	0	0	0	0	0	0	NA	NA	NA	NA	.	NA	NA	NA	NA	.
AT1G08430.1	1482	ALMT1, ATALMT1	aluminum-activated malate transporter 1	2.39753	1.02475	1.71268	1.64418	0.941762	0.896518	0.686992	0.473042	0.891184	1.16082	0.683739	0.531549	1	-0.318456	0.509005	.	0.233476	0.361201	-0.606455	0.509005	.
AT1G08440.1	1506		Aluminium activated malate transporter family protein	0.051523	0.178627	0.042418	0	0	0	0	0.701217	0	0	0.233739	NA	NA	NA	NA	.	NA	NA	NA	NA	.
AT1G08450.1	1275	CRT3, PSL1, EBS2, AtCRT3	calreticulin 3	25.6591	24.2532	24.1774	27.9611	23.4841	25.6957	32.1322	25.709	46.7692	25.7136	34.8701	0.479742	1	0.0877801	0.124208	.	8.52637e-07	6.18371e-06	0.611467	0.124208	.
AT1G08450.2	1113	CRT3, PSL1, EBS2, AtCRT3	calreticulin 3	0	0	0.168735	0	0	0	0	3.50529	0	0	1.16843	NA	NA	NA	NA	.	NA	NA	NA	NA	.
AT1G08450.3	1200	CRT3	calreticulin 3	0	0	0	0	0	0	0	0	0	0	0	NA	NA	NA	NA	.	NA	NA	NA	NA	.
AT1G08460.1	1134	HDA08, HDA8, ATHDA8	histone deacetylase 8	13.0182	10.9777	13.3739	14.9975	13.7946	11.2864	7.58657	12.5831	10.6444	13.3595	10.2714	0.518459	1	0.106868	0.165502	.	0.353961	0.494256	0.153409	0.165502	.
AT1G08465.1	555	YAB2	Plant-specific transcription factor YABBY family protein	12.2786	15.6398	12.5598	9.05012	9.68641	9.97259	8.87961	15.3165	16.14	9.56971	13.4454	0.215699	1	-0.277416	0.224075	.	0.326674	0.465293	0.219781	0.224075	.
AT1G08470.1	1173	SSL3	strictosidine synthase-like 3	15.0096	11.0083	13.8126	15.8817	16.1577	16.6373	11.9825	16.6566	12.0356	16.2256	13.5582	0.0915442	1	0.238352	0.141262	.	0.0541348	0.114849	0.272036	0.141262	.
AT1G08480.1	429		unknown protein; FUNCTIONS IN: molecular_function unknown; INVOLVED IN: biological_process unknown; LOCATED IN: mitochondrion, plasma membrane, plastid, vacuole; EXPRESSED IN: 27 plant structures; EXPRESSED DURING: 15 growth stages; Has 39 Blast hits to 39 proteins in 13 species: Archae - 0; Bacteria - 0; Metazoa - 0; Fungi - 0; Plants - 39; Viruses - 0; Other Eukaryotes - 0 (source: NCBI BLink).	138.461	145.372	140.243	144.685	112.499	164.787	121.263	115.254	142.119	140.657	126.212	0.711582	1	0.032197	0.0870817	.	0.00219286	0.00752832	0.266713	0.0870817	.
AT1G08490.1	1392	ATSUFS, SUFS, ATCPNIFS, ATNFS2, CPNIFS	chloroplastic NIFS-like cysteine desulfurase	35.0973	33.2587	33.4939	31.1161	30.5849	28.8848	24.3107	23.346	25.3999	30.1953	24.3522	0.389604	1	-0.0757492	0.088046	.	0.715817	0.81003	-0.0320536	0.088046	.
AT1G08500.1	687	ENODL18, AtENODL18	early nodulin-like protein 18	14.494	14.7892	11.1543	11.1788	9.51467	13.4085	1.54535	0	4.2094	11.3673	1.91825	0.839397	1	-0.176077	0.868807	.	0.00427034	0.0134009	-2.48259	0.868807	.
AT1G08510.1	1239	FATB	fatty acyl-ACP thioesterases B	90.3992	77.0047	88.7774	91.3343	81.289	89.251	92.3494	78.0318	74.6826	87.2914	81.6879	0.312343	1	0.0751656	0.074398	.	0.000161489	0.000742629	0.280682	0.074398	.
AT1G08520.1	2283	ALB1, ALB-1V, V157, PDE166, CHLD	ALBINA 1	73.5153	70.3119	80.089	76.2186	60.5812	73.8291	43.9198	32.6944	33.5658	70.2096	36.7267	0.731461	1	-0.026668	0.0777078	.	2.75212e-08	2.52577e-07	-0.431785	0.0777078	.
AT1G08530.1	774		unknown protein; FUNCTIONS IN: molecular_function unknown; INVOLVED IN: biological_process unknown; LOCATED IN: chloroplast; BEST Arabidopsis thaliana protein match is: unknown protein (TAIR:AT5G09995.2); Has 140 Blast hits to 140 proteins in 53 species: Archae - 0; Bacteria - 63; Metazoa - 0; Fungi - 0; Plants - 76; Viruses - 0; Other Eukaryotes - 1 (source: NCBI BLink).	15.0268	14.9799	13.8749	13.8207	15.3684	9.78494	17.0529	6.90763	17.8961	12.9914	13.9522	0.593465	1	-0.128863	0.241398	.	0.800602	0.872517	0.0609696	0.241398	.
AT1G08540.1	1719	SIGB, SIG1, SIG2, SIGA, ATSIG1, ABC1, ATSIG2	RNApolymerase sigma subunit 2	62.4166	60.5911	66.7222	58.8069	55.0376	59.2912	28.4772	22.911	20.3532	57.7119	23.9138	0.475515	1	-0.0576957	0.080859	.	3.59123e-19	1.16808e-17	-0.723598	0.080859	.
AT1G08550.1	1389	NPQ1, AVDE1	non-photochemical quenching 1	23.1469	23.6799	28.0363	28.1108	24.4815	25.4649	15.9528	8.99931	8.85486	26.0191	11.269	0.613156	1	0.0810324	0.160278	.	0.000466619	0.00191865	-0.560849	0.160278	.
AT1G08560.1	933	SYP111, KN, ATSYP111	syntaxin of plants 111	27.26	20.764	19.7691	23.1229	22.6712	25.1373	9.31399	12.3966	11.9568	23.6438	11.2225	0.427567	1	0.0978949	0.123393	.	0.000639135	0.002543	-0.421316	0.123393	.
AT1G08570.1	828	ACHT4	atypical CYS HIS rich thioredoxin 4	24.3179	29.4478	26.8356	35.5525	29.3261	33.6762	27.937	32.9994	39.2023	32.8516	33.3796	0.0462897	1	0.225759	0.113291	.	0.000121586	0.00057698	0.435366	0.113291	.
AT1G08570.2	735	ACHT4	atypical CYS HIS rich thioredoxin 4	0	0	0	0	0	0	0	0	0	0	0	NA	NA	NA	NA	.	NA	NA	NA	NA	.
AT1G08570.3	534	ACHT4	atypical CYS HIS rich thioredoxin 4	0	0	0	0	0	0	0	0	0	0	0	NA	NA	NA	NA	.	NA	NA	NA	NA	.
AT1G08580.1	372		unknown protein; Has 39 Blast hits to 39 proteins in 15 species: Archae - 0; Bacteria - 0; Metazoa - 0; Fungi - 0; Plants - 35; Viruses - 0; Other Eukaryotes - 4 (source: NCBI BLink).	208.044	199.754	205.868	167.253	198.072	205.267	116.825	149.17	136.142	190.198	134.046	0.436661	1	-0.0724422	0.0931321	.	0.35549	0.495745	-0.0860534	0.0931321	.
AT1G08590.1	3090		Leucine-rich receptor-like protein kinase family protein	5.4374	4.65067	5.19484	4.74054	4.12859	4.74637	1.60549	0.686714	0.845711	4.5385	1.04597	0.622237	1	-0.0923663	0.187476	.	9.53566e-14	1.76695e-12	-1.39617	0.187476	.
AT1G08600.1	4377	ATRX, CHR20	P-loop containing nucleoside triphosphate hydrolases superfamily protein	0	0	0	0	0	0	0	0	0	0	0	NA	NA	NA	NA	.	NA	NA	NA	NA	.
AT1G08600.3	4440	ATRX	P-loop containing nucleoside triphosphate hydrolases superfamily protein	8.19057	6.49525	7.60372	7.46058	6.29253	8.19262	10.4491	6.39923	7.82851	7.31524	8.2256	0.828607	1	0.025598	0.118242	.	0.00325826	0.010601	0.347899	0.118242	.
AT1G08610.1	1680		Pentatricopeptide repeat (PPR) superfamily protein	8.08061	6.47076	7.12227	4.4827	6.4394	6.46757	4.10181	3.18154	3.14067	5.79656	3.47467	0.247817	1	-0.190182	0.164565	.	0.00443037	0.013826	-0.468313	0.164565	.
AT1G08620.1	3630	PKDM7D	Transcription factor jumonji (jmj) family protein / zinc finger (C5HC2 type) family protein	6.85147	5.14151	6.47209	7.75063	6.76343	7.08221	3.76035	3.12163	4.39832	7.19876	3.7601	0.0569936	1	0.196544	0.103262	.	0.0259848	0.0627611	-0.229906	0.103262	.
AT1G08630.1	1077	THA1	threonine aldolase 1	0.762084	1.15114	0	1.41261	0.703567	0	1.78462	1.22799	3.74979	0.705393	2.25413	0.943804	1	0.0801153	1.13655	.	0.0761985	0.150749	2.01531	1.13655	.
AT1G08630.5	1035	THA1	threonine aldolase 1	0	0	0.738161	0	0	0.650148	0	0	0	0.216716	0	NA	NA	NA	NA	.	NA	NA	NA	NA	.
AT1G08640.1	885	CJD1	Chloroplast J-like domain 1	96.8748	82.8985	90.1587	61.6545	73.9051	74.3704	62.7351	50.5593	63.1142	69.9767	58.8028	0.00907436	0.569529	-0.215752	0.0826876	.	0.0599427	0.124584	-0.155553	0.0826876	.
AT1G08650.1	855	PPCK1, ATPPCK1	phosphoenolpyruvate carboxylase kinase 1	19.2333	28.9768	29.0851	23.0692	31.8398	28.3811	10.1361	8.45006	13.7081	27.7634	10.7648	0.862936	1	0.074101	0.429229	.	0.121095	0.217168	-0.665388	0.429229	.
AT1G08650.2	831	PPCK1	phosphoenolpyruvate carboxylase kinase 1	1.00008	0.460812	0	0.356496	0	0	0	0	0	0.118832	0	NA	NA	NA	NA	.	NA	NA	NA	NA	.
AT1G08660.1	1425	MGP2	MALE GAMETOPHYTE DEFECTIVE 2	15.3637	15.9548	15.8651	20.9581	13.6153	16.109	8.59565	10.4893	11.9759	16.8942	10.3536	0.424348	1	0.099669	0.124758	.	0.316118	0.453942	-0.125066	0.124758	.
AT1G08660.2	1044	MGP2	MALE GAMETOPHYTE DEFECTIVE 2	8.56913	4.73142	3.85372	0	8.19515	6.07474	4.46234	0	0	4.75663	1.48745	0.479002	1	-1.22221	1.7265	.	0.099205	0.18544	-2.84652	1.7265	.
AT1G08670.1	696		ENTH/VHS family protein	7.27033	5.89926	5.98477	7.08813	6.82635	9.25694	2.14923	0.827371	0.770548	7.72381	1.24905	0.697277	1	0.206303	0.530343	.	0.00607199	0.0181195	-1.45519	0.530343	.
AT1G08680.1	1950	ZIGA4, AGD14	ARF GAP-like zinc finger-containing protein ZIGA4	7.59856	8.57766	8.0022	9.15107	5.14119	9.92421	8.53397	9.30743	7.07897	8.07216	8.30679	0.976915	1	-0.00473488	0.163625	.	0.0436189	0.0961116	0.330152	0.163625	.
AT1G08680.2	1947	ZIGA4	ARF GAP-like zinc finger-containing protein ZIGA4	4.27372	3.10269	5.28981	2.79162	2.99199	2.17988	0.382975	0	1.95457	2.65449	0.77918	0.708255	1	-0.413509	1.10505	.	0.0234984	0.0576801	-2.50318	1.10505	.
AT1G08680.3	1824	ZIGA4	ARF GAP-like zinc finger-containing protein ZIGA4	0	0.567899	0	0.626219	0	0	0	0	0	0.20874	0	NA	NA	NA	NA	.	NA	NA	NA	NA	.
AT1G08680.4	1956	ZIGA4	ARF GAP-like zinc finger-containing protein ZIGA4	0.754006	0.879767	1.24349	1.3635	0.717477	0.605836	0.881261	0	0.484287	0.895603	0.455183	0.939205	1	-0.075026	0.983702	.	0.209874	0.333843	-1.23348	0.983702	.
AT1G08695.1	267	SCRL3	SCR-like 3	0	0	0	0	0	0	0	0	0	0	0	NA	NA	NA	NA	.	NA	NA	NA	NA	.
AT1G08700.1	1362	PS1	Presenilin-1	19.4649	21.9796	17.0044	21.4473	22.5447	21.1763	27.6841	23.9315	31.7061	21.7228	27.7739	0.0932054	1	0.16224	0.0966448	.	2.21588e-12	3.55238e-11	0.678464	0.0966448	.
AT1G08710.1	825		F-box family protein	4.89758	9.92898	2.66485	7.8141	6.34036	8.56653	12.1106	7.99284	8.53493	7.57366	9.54611	0.353639	1	0.403816	0.435356	.	0.0688298	0.138938	0.792145	0.435356	.
AT1G08710.2	888		F-box family protein	4.59684	0.728713	5.03358	0.604625	0.723078	2.05721	0	0	1.06109	1.1283	0.353698	0.377093	1	-0.892998	1.01102	.	0.0164449	0.042594	-2.42532	1.01102	.
AT1G08720.1	2802	EDR1, ATEDR1	Protein kinase superfamily protein	6.07401	5.0409	6.35278	7.5262	3.72559	4.9224	5.03938	4.63413	6.16422	5.3914	5.27924	0.61365	1	-0.0825163	0.163441	.	0.270569	0.403253	0.180071	0.163441	.
AT1G08730.1	4617	XIC, ATXIC	Myosin family protein with Dil domain	0.205243	0.333011	0.149123	0.133239	0.080268	0.136948	0	0	0	0.116818	0	0.41185	1	-0.580309	0.707139	.	1.57842e-05	9.07854e-05	-3.05304	0.707139	.
AT1G08750.1	1167		Peptidase C13 family	9.66328	11.302	9.52726	9.1606	10.0844	10.7233	8.44322	9.36328	5.03912	9.98944	7.61521	0.949561	1	0.0117373	0.185546	.	0.711073	0.80687	-0.068729	0.185546	.
AT1G08760.1	2247		Plant protein of unknown function (DUF936)	7.77662	7.04723	6.95538	7.95985	6.83308	7.84168	5.47177	4.44409	5.84047	7.54487	5.25211	0.550934	1	0.0681063	0.114203	.	0.537662	0.667192	-0.0703894	0.114203	.
AT1G08770.1	630	PRA1.E	prenylated RAB acceptor 1.E	12.3972	16.0274	15.452	19.7994	17.1874	17.1053	32.7122	18.9239	34.7188	18.0307	28.785	0.2021	1	0.202506	0.158755	.	8.92557e-07	6.45573e-06	0.780114	0.158755	.
AT1G08780.1	390	AIP3, PFD4	ABI3-interacting protein 3	42.5515	41.8519	41.2205	41.7881	53.7845	45.6017	34.4627	25.7963	25.7203	47.0581	28.6598	0.515306	1	0.10421	0.160175	.	0.649218	0.759806	-0.0728555	0.160175	.
AT1G08790.1	573		Protein of unknown function (DUF1685)	0	0	0	0	0	0	0	0	0	0	0	NA	NA	NA	NA	.	NA	NA	NA	NA	.
AT1G08800.1	3342		Protein of unknown function, DUF593	6.78913	6.99103	6.5955	9.25359	7.07865	6.92362	9.99912	6.0783	10.2005	7.75195	8.75932	0.222036	1	0.156282	0.127981	.	0.00034081	0.00145213	0.458445	0.127981	.
AT1G08810.1	843	MYB60, AtMYB60	myb domain protein 60	1.51656	4.00991	3.55723	2.58599	4.12142	3.86619	0.350483	0.939604	0.320529	3.52454	0.536872	0.745456	1	0.232502	0.716192	.	0.0465993	0.101632	-1.42517	0.716192	.
AT1G08810.2	594	MYB60	myb domain protein 60	0.600175	0	0	1.13924	0.549829	0	2.2148	2.16111	0	0.563022	1.45863	NA	NA	NA	NA	.	NA	NA	NA	NA	.
AT1G08820.1	1161	VAP27-2	vamp/synaptobrevin-associated protein 27-2	18.9034	20.4955	21.3534	22.8461	19.3027	19.8392	22.9764	19.1791	26.5681	20.6627	22.9079	0.568827	1	0.0587172	0.103052	.	4.95917e-05	0.00025517	0.418139	0.103052	.
AT1G08830.1	459	CSD1	copper/zinc superoxide dismutase 1	74.2609	111.505	75.1274	81.4115	67.9677	79.5216	142.06	312.01	237.387	76.3003	230.486	0.814517	1	-0.0556943	0.237398	.	3.00016e-08	2.73581e-07	1.31552	0.237398	.
AT1G08840.1	3891	emb2411	DNA replication helicase, putative	0	0	0	0	0	0	0	0.570521	0	0	0.190174	NA	NA	NA	NA	.	NA	NA	NA	NA	.
AT1G08840.2	3948	emb2411	DNA replication helicase, putative	1.88149	1.44546	1.65444	1.19502	1.44141	1.99639	1.28644	0	1.47987	1.54427	0.922103	0.963623	1	-0.0601474	1.31882	.	0.234785	0.362859	-1.56691	1.31882	.
AT1G08845.1	570		Ribosomal L18p/L5e family protein	0	0	0	0	0	0	0	0	0	0	0	NA	NA	NA	NA	.	NA	NA	NA	NA	.
AT1G08845.2	705		Ribosomal L18p/L5e family protein	6.59052	7.56065	7.94814	6.67607	8.81762	6.67745	2.33757	4.73427	4.69802	7.39038	3.92329	0.990062	1	0.0045711	0.366974	.	0.213479	0.33766	-0.456536	0.366974	.
AT1G08860.1	1755	BON3	Calcium-dependent phospholipid-binding Copine family protein	0	0.047844	0.033775	0.105038	0.08489	0.10944	0.240043	0	0.174838	0.0997893	0.138294	NA	NA	NA	NA	.	NA	NA	NA	NA	.
AT1G08880.1	429	HTA5, H2AXA, G-H2AX, GAMMA-H2AX	Histone superfamily protein	92.2301	99.3373	100.527	76.3453	95.7921	86.9267	94.2756	98.5587	108.138	86.3547	100.324	0.249614	1	-0.117156	0.10176	.	0.00025662	0.00112476	0.371991	0.10176	.
AT1G08890.1	1395		Major facilitator superfamily protein	15.1271	9.36837	11.2133	10.9165	8.90018	9.77835	2.60554	1.95078	5.54893	9.86501	3.36841	0.594353	1	-0.140852	0.264491	.	2.76401e-05	0.000150293	-1.10877	0.264491	.
AT1G08900.1	1389		Major facilitator superfamily protein	3.42301	3.08853	3.33159	4.38868	2.9783	4.39396	3.30177	1.99541	3.09569	3.92031	2.79762	0.715334	1	0.190254	0.521669	.	0.932176	0.960362	0.044398	0.521669	.
AT1G08900.3	1365		Major facilitator superfamily protein	0.642421	0	0	0	0	0	0	0	0	0	0	NA	NA	NA	NA	.	NA	NA	NA	NA	.
AT1G08910.1	2490		zinc ion binding;zinc ion binding	7.16193	8.97519	7.45969	7.50521	6.02281	6.40597	7.67035	4.83762	6.36426	6.64466	6.29074	0.320633	1	-0.129841	0.130736	.	0.451132	0.588566	0.0985134	0.130736	.
AT1G08920.1	1413	ESL1	ERD (early response to dehydration) six-like 1	23.7935	18.3798	19.4856	17.0097	17.095	15.7119	14.2739	17.8409	20.2873	16.6055	17.4673	0.150495	1	-0.174995	0.121711	.	0.603238	0.722912	0.0632595	0.121711	.
AT1G08920.2	1434	ESL1	ERD (early response to dehydration) six-like 1	0.148637	0	0.29837	0	0	0	0	0	0.210622	0	0.0702073	NA	NA	NA	NA	.	NA	NA	NA	NA	.
AT1G08920.3	1350	ESL1	ERD (early response to dehydration) six-like 1	0.311661	0.41734	0	0	0	0.979705	0	0	0	0.326568	0	NA	NA	NA	NA	.	NA	NA	NA	NA	.
AT1G08930.1	1491	ERD6	Major facilitator superfamily protein	108.045	108.436	103.541	152.83	114.329	107.647	100.104	110.9	116.526	124.935	109.176	0.0644168	1	0.17562	0.0949663	.	0.00324287	0.0105622	0.279555	0.0949663	.
AT1G08940.1	846		Phosphoglycerate mutase family protein	10.4196	12.6821	11.7992	17.1062	10.5197	14.5428	73.9008	90.0807	77.0677	14.0562	80.3497	0.127785	1	0.203803	0.133826	.	3.68882e-59	9.62783e-57	2.17055	0.133826	.
AT1G08960.1	1641	CAX11, ATCAX11	cation exchanger 11	7.37273	7.56014	7.80051	6.91215	6.93109	5.99687	4.24739	3.36397	4.66284	6.61337	4.0914	0.476523	1	-0.118352	0.166246	.	0.0175116	0.0449865	-0.394966	0.166246	.
AT1G08970.4	696	HAP5C, NF-YC9	nuclear factor Y, subunit C9	35.6261	40.3064	37.9149	32.3412	30.8456	32.962	24.2058	23.8808	29.6117	32.0496	25.8995	0.256431	1	-0.138513	0.122052	.	0.74215	0.830105	-0.0401561	0.122052	.
AT1G08980.1	1278	ATAMI1, AMI1, ATTOC64-I, TOC64-I	amidase 1	21.8757	20.7168	21.7718	21.3215	18.7213	21.7314	15.1087	11.3452	11.128	20.5914	12.5273	0.956633	1	-0.00606915	0.111609	.	0.0641129	0.131369	-0.206632	0.111609	.
AT1G08985.1	306		AP2/B3-like transcriptional factor family protein	0	0	0	0	0	0	0	0	0	0	0	NA	NA	NA	NA	.	NA	NA	NA	NA	.
AT1G08990.1	1701	PGSIP5	plant glycogenin-like starch initiation protein 5	3.78374	2.49354	3.76517	2.9439	3.83644	4.03556	0.081036	0	0.179186	3.6053	0.0867407	0.819042	1	0.114219	0.499259	.	6.73346e-12	1.02423e-10	-3.42651	0.499259	.
AT1G09000.1	2001	ANP1, MAPKKK1, NP1	NPK1-related protein kinase 1	2.4012	1.93547	2.05569	2.14478	1.54762	3.11133	0.41906	0.336936	0.64978	2.26791	0.468592	0.88907	1	0.0595039	0.426609	.	0.00352504	0.0113448	-1.24476	0.426609	.
AT1G09010.1	2835		glycoside hydrolase family 2 protein	20.9906	19.3541	20.4232	22.2069	19.0034	20.1488	16.9826	13.1058	15.4511	20.453	15.1799	0.678305	1	0.0342435	0.0825586	.	0.557127	0.684771	-0.0484713	0.0825586	.
AT1G09020.1	1464	SNF4, ATSNF4	homolog of yeast sucrose nonfermenting 4	25.0112	23.4244	28.1904	25.4102	19.968	24.4697	14.0735	10.5918	13.9576	23.2826	12.8743	0.581897	1	-0.0531381	0.0965066	.	0.000149202	0.000691276	-0.365991	0.0965066	.
AT1G09026.1	156		unknown protein; LOCATED IN: endomembrane system; Has 30201 Blast hits to 17322 proteins in 780 species: Archae - 12; Bacteria - 1396; Metazoa - 17338; Fungi - 3422; Plants - 5037; Viruses - 0; Other Eukaryotes - 2996 (source: NCBI BLink).	0	0	0	0	0	0	0	0	0	0	0	NA	NA	NA	NA	.	NA	NA	NA	NA	.
AT1G09030.1	420	NF-YB4	nuclear factor Y, subunit B4	0	0	0	0	0	0	0	0	0	0	0	NA	NA	NA	NA	.	NA	NA	NA	NA	.
AT1G09040.1	2736		unknown protein; FUNCTIONS IN: molecular_function unknown; INVOLVED IN: biological_process unknown; LOCATED IN: membrane; EXPRESSED IN: leaf; BEST Arabidopsis thaliana protein match is: unknown protein (TAIR:AT1G09050.1); Has 614 Blast hits to 567 proteins in 104 species: Archae - 2; Bacteria - 12; Metazoa - 344; Fungi - 31; Plants - 81; Viruses - 0; Other Eukaryotes - 144 (source: NCBI BLink).	1.44766	1.73412	1.06653	1.54995	0.719845	1.68667	2.00465	0.990584	1.84441	1.31882	1.61321	0.757179	1	-0.0875032	0.28301	.	0.239429	0.368413	0.332937	0.28301	.
AT1G09050.1	2751		unknown protein; BEST Arabidopsis thaliana protein match is: unknown protein (TAIR:AT1G09040.1); Has 552 Blast hits to 499 proteins in 115 species: Archae - 0; Bacteria - 86; Metazoa - 259; Fungi - 14; Plants - 77; Viruses - 0; Other Eukaryotes - 116 (source: NCBI BLink).	1.36548	1.02737	1.05733	0.798974	1.58974	1.19508	1.72769	1.60895	2.15179	1.1946	1.82947	0.873592	1	0.0345884	0.217404	.	0.00157331	0.00564115	0.687173	0.217404	.
AT1G09060.1	2793		Zinc finger, RING-type;Transcription factor jumonji/aspartyl beta-hydroxylase	0	0	0	1.44472	0	0	0	5.2708	0	0.481573	1.75693	NA	NA	NA	NA	.	NA	NA	NA	NA	.
AT1G09060.3	2835		Zinc finger, RING-type;Transcription factor jumonji/aspartyl beta-hydroxylase	10.5688	8.93872	10.1959	10.2998	8.12522	10.0867	7.96255	0	8.96622	9.50391	5.64293	0.993841	1	-0.0134254	1.7392	.	0.23903	0.368011	-2.04776	1.7392	.
AT1G09070.1	975	SRC2, (AT)SRC2	soybean gene regulated by cold-2	152.425	116.541	134.411	150.456	101.513	121.798	211.178	302.906	346.408	124.589	286.831	0.828621	1	-0.0306246	0.141472	.	1.53046e-16	3.83548e-15	1.16773	0.141472	.
AT1G09080.1	2028	BIP3	Heat shock protein 70 (Hsp 70) family protein	0	0	0	0	0	0	0	0	0	0	0	NA	NA	NA	NA	.	NA	NA	NA	NA	.
AT1G09080.2	1998	BIP3	Heat shock protein 70 (Hsp 70) family protein	0.209888	0.03551	0.224626	1.60408	0.553661	0.08	0.812056	0.285697	0.640948	0.745915	0.579567	0.144987	1	1.14469	0.785393	.	0.050947	0.109365	1.53303	0.785393	.
AT1G09090.1	1869	ATRBOHB, ATRBOHB-BETA, RBOHB	respiratory burst oxidase homolog B	0	0	0	0	0	0	0.88299	0	0	0	0.29433	NA	NA	NA	NA	.	NA	NA	NA	NA	.
AT1G09090.2	2532	ATRBOHB, RBOHB	respiratory burst oxidase homolog B	6.29764	5.74514	6.25789	9.13686	6.95294	6.08082	1.53928	1.80505	1.99741	7.3902	1.78058	0.246182	1	0.210443	0.181468	.	1.25126e-07	1.03236e-06	-0.959209	0.181468	.
AT1G09100.1	1272	RPT5B	26S proteasome AAA-ATPase subunit RPT5B	30.6278	25.6708	33.3695	30.1496	27.4848	30.7904	40.3408	35.9976	39.5253	29.4749	38.6213	0.655516	1	0.037318	0.0836516	.	6.17802e-12	9.44443e-11	0.575145	0.0836516	.
AT1G09130.1	993		ATP-dependent caseinolytic (Clp) protease/crotonase family protein	133.443	112.376	133.497	123.076	125.1	111.287	112.518	98.2234	107.826	119.821	106.189	0.751037	1	-0.0244007	0.0769075	.	0.0649679	0.132701	0.141931	0.0769075	.
AT1G09130.3	1113		ATP-dependent caseinolytic (Clp) protease/crotonase family protein	4.58153	1.2955	3.5244	6.16351	1.44799	8.14157	1.53685	1.39235	1.57587	5.25102	1.50169	0.587557	1	0.435119	0.802241	.	0.709392	0.805946	-0.298973	0.802241	.
AT1G09140.1	807	ATSRP30, SR30, At-SR30	SERINE-ARGININE PROTEIN 30	31.394	28.7069	32.2423	26.3111	30.8784	21.9835	19.8486	30.3806	40.8	26.391	30.3431	0.524594	1	-0.136098	0.213897	.	0.270466	0.403183	0.235712	0.213897	.
AT1G09140.2	771	ATSRP30, SR30, At-SR30	SERINE-ARGININE PROTEIN 30	30.2031	26.9208	20.9383	40.4688	30.5961	33.5779	51.2264	24.2367	37.6549	34.8809	37.706	0.0680007	1	0.323504	0.177262	.	0.000358148	0.00151754	0.632674	0.177262	.
AT1G09150.1	546		pseudouridine synthase and archaeosine transglycosylase (PUA) domain-containing protein	44.514	46.1738	46.5252	44.4749	36.9677	43.7344	25.7932	13.402	26.461	41.7256	21.8854	0.820435	1	-0.0372199	0.163975	.	0.00195445	0.00680592	-0.507842	0.163975	.
AT1G09155.1	870	AtPP2-B15, PP2-B15	phloem protein 2-B15	2.16573	0.634798	1.05008	1.16676	1.57659	1.05687	0.22087	0	0.30602	1.26674	0.17563	0.890631	1	0.0977822	0.711113	.	0.0189926	0.0481154	-1.66804	0.711113	.
AT1G09157.1	732		Protein of unknown function (DUF679)	0	0.151771	0	0.323417	0	0.1727	0	0	0	0.165372	0	NA	NA	NA	NA	.	NA	NA	NA	NA	.
AT1G09160.2	1287		Protein phosphatase 2C family protein	25.3308	20.1781	25.8991	18.7146	22.2091	20.7241	14.0446	13.2727	14.256	20.5493	13.8578	0.374759	1	-0.097834	0.110224	.	0.0396484	0.0887611	-0.226774	0.110224	.
AT1G09170.1	3033		P-loop nucleoside triphosphate hydrolases superfamily protein with CH (Calponin Homology) domain	0.598015	0.62126	0.659367	0.587274	0.441708	0.773516	0.11608	0.093208	0	0.600833	0.0697627	0.958684	1	-0.0318446	0.614697	.	0.00038852	0.00163362	-2.1808	0.614697	.
AT1G09176.1	453		unknown protein; FUNCTIONS IN: molecular_function unknown; INVOLVED IN: biological_process unknown; LOCATED IN: endomembrane system; Has 30201 Blast hits to 17322 proteins in 780 species: Archae - 12; Bacteria - 1396; Metazoa - 17338; Fungi - 3422; Plants - 5037; Viruses - 0; Other Eukaryotes - 2996 (source: NCBI BLink).	0.527846	0	0.219634	0.351767	0.502	0.353621	0	0	0	0.402463	0	NA	NA	NA	NA	.	NA	NA	NA	NA	.
AT1G09180.1	582	ATSAR1, ATSARA1A, SARA1A	secretion-associated RAS super family 1	0.947318	1.14137	0.156745	0.769978	0.769358	0.505262	1.68442	0.949864	1.33998	0.681533	1.32475	0.906202	1	0.100947	0.856712	.	0.34458	0.484524	0.809726	0.856712	.
AT1G09190.1	1455		Tetratricopeptide repeat (TPR)-like superfamily protein	2.15506	2.78263	2.68124	1.57802	2.09607	1.95135	1.8467	2.20719	1.60349	1.87515	1.88579	0.356945	1	-0.258969	0.28112	.	0.902437	0.941869	-0.0344606	0.28112	.
AT1G09195.1	963		FUNCTIONS IN: molecular_function unknown; INVOLVED IN: biological_process unknown; LOCATED IN: mitochondrion; CONTAINS InterPro DOMAIN/s: Metal-dependent phosphohydrolase, HD subdomain (InterPro:IPR006674), Ppx/GppA phosphatase (InterPro:IPR003695); Has 30201 Blast hits to 17322 proteins in 780 species: Archae - 12; Bacteria - 1396; Metazoa - 17338; Fungi - 3422; Plants - 5037; Viruses - 0; Other…	1.64331	0	0.800856	0.835629	0.683162	1.35964	1.81753	1.95161	0.381918	0.959478	1.38368	0.457036	1	0.739049	0.993698	.	0.249169	0.379471	1.14511	0.993698	.
AT1G09195.2	1803		FUNCTIONS IN: molecular_function unknown; INVOLVED IN: biological_process unknown; CONTAINS InterPro DOMAIN/s: Metal-dependent phosphohydrolase, HD subdomain (InterPro:IPR006674), Ppx/GppA phosphatase (InterPro:IPR003695).	2.74304	1.70556	1.48742	2.33769	1.65542	2.14955	0.613018	0.313951	1.09058	2.04756	0.672515	0.868485	1	0.0893914	0.539858	.	0.0827132	0.160725	-0.936738	0.539858	.
AT1G09200.1	411		Histone superfamily protein	121.552	157.887	100.184	125.435	136.831	124.991	115.952	116.23	99.7472	129.086	110.643	0.756715	1	0.0401666	0.129654	.	0.229753	0.356808	0.155714	0.129654	.
AT1G09210.1	1275	CRT1b, AtCRT1b	calreticulin 1b	214.094	170.687	179.217	164.963	138.263	168.755	105.795	97.5602	114.469	157.327	105.941	0.0960905	1	-0.119766	0.0719702	.	0.0109628	0.0301497	-0.183084	0.0719702	.
AT1G09220.1	1515		Pentatricopeptide repeat (PPR) superfamily protein	0.706325	0.546619	0.664017	0.637804	0.770936	0.26818	1.04114	0.485121	1.54214	0.558973	1.0228	0.781622	1	-0.175608	0.633493	.	0.385608	0.526292	0.549624	0.633493	.
AT1G09230.1	1329		RNA-binding (RRM/RBD/RNP motifs) family protein	10.6506	10.1224	8.64721	9.94315	7.03563	7.57145	6.78958	4.42171	5.46924	8.18341	5.56018	0.348506	1	-0.143603	0.153178	.	0.0858858	0.165493	-0.263086	0.153178	.
AT1G09240.1	963	NAS3, ATNAS3	nicotianamine synthase 3	5.09484	7.21656	3.67867	2.83835	1.52029	1.3648	0.61544	0.479275	1.15039	1.90781	0.74837	0.0692168	1	-1.00789	0.554698	.	0.00226279	0.00773267	-1.6937	0.554698	.
AT1G09245.1	420		Plant self-incompatibility protein S1 family	0	0	0	0	0	0	0	0	0	0	0	NA	NA	NA	NA	.	NA	NA	NA	NA	.
AT1G09250.1	624		basic helix-loop-helix (bHLH) DNA-binding superfamily protein	24.1798	24.3647	30.3854	34.359	30.9413	31.969	20.3036	28.7553	26.9425	32.4231	25.3338	0.0509903	1	0.249766	0.127983	.	0.021816	0.0541403	0.293536	0.127983	.
AT1G09260.1	417		Chaperone DnaJ-domain superfamily protein	0	0	0	0	0	0	0	0	0	0	0	NA	NA	NA	NA	.	NA	NA	NA	NA	.
AT1G09270.1	1617	IMPA-4	importin alpha isoform 4	45.105	41.9692	42.6996	44.6001	48.1779	44.6932	33.4166	23.9311	28.6374	45.8237	28.6617	0.241211	1	0.0929806	0.0793373	.	0.114834	0.208085	-0.125102	0.0793373	.
AT1G09270.3	1371	IMPA-4	importin alpha isoform 4	0	0	0	0	0	0	0	0	0	0	0	NA	NA	NA	NA	.	NA	NA	NA	NA	.
AT1G09280.1	1746		CONTAINS InterPro DOMAIN/s: Rhodanese-like (InterPro:IPR001763), Serine hydrolase (InterPro:IPR005645); BEST Arabidopsis thaliana protein match is: Rhodanese/Cell cycle control phosphatase superfamily protein (TAIR:AT2G40760.1); Has 5925 Blast hits to 5912 proteins in 1592 species: Archae - 0; Bacteria - 2946; Metazoa - 156; Fungi - 408; Plants - 229; Viruses - 0; Other Eukaryotes - 2186 (source:…	9.37477	9.72125	9.58738	10.8136	7.40029	10.0164	7.83109	6.09092	7.7369	9.41008	7.21964	0.986176	1	0.00205391	0.118542	.	0.947401	0.97025	-0.00782033	0.118542	.
AT1G09290.1	1047		unknown protein; Has 73 Blast hits to 71 proteins in 26 species: Archae - 0; Bacteria - 0; Metazoa - 5; Fungi - 11; Plants - 54; Viruses - 0; Other Eukaryotes - 3 (source: NCBI BLink).	12.6265	11.7497	13.232	10.8319	14.9941	12.8929	9.3219	10.2471	9.8828	12.9063	9.81727	0.686583	1	0.0556949	0.138031	.	0.774197	0.853036	0.0395995	0.138031	.
AT1G09300.1	1482		Metallopeptidase M24 family protein	6.12492	6.55212	8.12439	6.40557	6.67396	5.90195	5.48554	6.46065	5.73437	6.32716	5.89352	0.885141	1	-0.0500626	0.34656	.	0.718984	0.81216	0.124698	0.34656	.
AT1G09300.2	1389		Metallopeptidase M24 family protein	2.06909	0	0	0	0	0	0	0	0	0	0	NA	NA	NA	NA	.	NA	NA	NA	NA	.
AT1G09310.1	540		Protein of unknown function, DUF538	1139.81	1097.24	1149.76	996.027	1145.73	1194.8	1738.71	1705.22	1570	1112.19	1671.31	0.480518	1	0.0684796	0.0970695	.	1.101e-18	3.43995e-17	0.856575	0.0970695	.
AT1G09320.1	1554		agenet domain-containing protein	4.65786	4.39154	5.77779	4.65403	4.60414	3.81736	4.49073	4.24587	5.6154	4.35851	4.784	0.667014	1	-0.0691687	0.160764	.	0.0915217	0.174003	0.271277	0.160764	.
AT1G09330.1	561		unknown protein; FUNCTIONS IN: molecular_function unknown; INVOLVED IN: biological_process unknown; LOCATED IN: integral to membrane; EXPRESSED IN: 24 plant structures; EXPRESSED DURING: 15 growth stages; CONTAINS InterPro DOMAIN/s: Protein of unknown function DUF846, eukaryotic (InterPro:IPR008564); Has 518 Blast hits to 518 proteins in 206 species: Archae - 0; Bacteria - 0; Metazoa - 193; Fungi…	62.0092	56.8094	57.4943	41.7334	57.731	52.7951	45.6666	61.0278	50.8409	50.7532	52.5118	0.492047	1	-0.104465	0.152047	.	0.431597	0.56959	0.119579	0.152047	.
AT1G09340.1	1137	CRB, CSP41B, HIP1.3	chloroplast RNA binding	388.431	331.85	385.457	478.494	440.784	415.271	213.22	167.149	172.447	444.85	184.272	0.00214809	0.273651	0.222996	0.0726619	.	3.85363e-08	3.44365e-07	-0.399454	0.0726619	.
AT1G09350.1	1005	AtGolS3, GolS3	galactinol synthase 3	6.46955	6.00191	7.03248	4.40205	6.15801	5.19569	0	0	0.323144	5.25191	0.107715	0.727324	1	-0.192741	0.552762	.	2.19739e-12	3.52538e-11	-3.88114	0.552762	.
AT1G09360.1	567		Plant invertase/pectin methylesterase inhibitor superfamily protein	0	0	0	0	0	0	0	0	0	0	0	NA	NA	NA	NA	.	NA	NA	NA	NA	.
AT1G09370.1	525		Plant invertase/pectin methylesterase inhibitor superfamily protein	0.175682	0	0	0.248838	0	0	0	0	0	0.082946	0	NA	NA	NA	NA	.	NA	NA	NA	NA	.
AT1G09380.1	1125		nodulin MtN21 /EamA-like transporter family protein	1.14767	0.795102	1.14151	1.12423	1.79841	1.42635	0.151439	0.360946	0.639991	1.44966	0.384125	0.612566	1	0.34063	0.672632	.	0.268648	0.401123	-0.744052	0.672632	.
AT1G09390.1	1113		GDSL-like Lipase/Acylhydrolase superfamily protein	16.1838	15.6608	15.6078	16.3171	15.9954	14.3836	9.88884	7.21961	8.75893	15.5654	8.62246	0.979803	1	0.00336785	0.133034	.	0.00658758	0.0194653	-0.361455	0.133034	.
AT1G09400.1	975		FMN-linked oxidoreductases superfamily protein	0.19036	0.509862	0	0.116958	0	0.50863	0.174228	0	0.12399	0.208529	0.099406	NA	NA	NA	NA	.	NA	NA	NA	NA	.
AT1G09410.1	2118		pentatricopeptide (PPR) repeat-containing protein	0.513283	0.732549	0.743608	0.654066	0.605287	0.640182	0.126654	0.766594	0.420567	0.633178	0.437938	0.994029	1	0.00394477	0.527118	.	0.488853	0.62358	-0.364837	0.527118	.
AT1G09415.1	339	NIMIN-3	NIM1-interacting 3	10.4519	19.3766	9.91531	14.8617	24.7565	13.2396	9.31556	5.39215	11.4004	17.6192	8.70271	0.461017	1	0.329527	0.447015	.	0.691582	0.791976	-0.177335	0.447015	.
AT1G09420.1	1878	G6PD4	glucose-6-phosphate dehydrogenase 4	4.90565	5.49735	5.72578	4.08165	4.60752	5.54058	8.38974	5.18443	7.12791	4.74325	6.90069	0.545405	1	-0.0937072	0.154975	.	0.0011714	0.00434118	0.503011	0.154975	.
AT1G09420.2	1908	G6PD4	glucose-6-phosphate dehydrogenase 4	0	0.36063	0.300873	0.690245	0	0.435914	1.13619	0.921664	0.192598	0.375386	0.750151	0.777725	1	0.322765	1.1434	.	0.154081	0.263292	1.62965	1.1434	.
AT1G09430.1	1275	ACLA-3	ATP-citrate lyase A-3	59.2229	53.8273	57.5241	57.2384	53.4634	59.5348	61.398	63.8967	60.2226	56.7455	61.8391	0.554207	1	0.0453049	0.0765975	.	5.92012e-07	4.39481e-06	0.382513	0.0765975	.
AT1G09440.1	1401		Protein kinase superfamily protein	4.39199	3.47454	3.51348	3.17987	3.04914	3.90671	4.25058	2.53273	2.89858	3.37857	3.22729	0.749424	1	-0.0698367	0.218651	.	0.680182	0.783406	0.090131	0.218651	.
AT1G09450.1	1800		Protein kinase superfamily protein	1.77404	1.4702	1.16802	0.918698	1.10103	1.20925	1.18692	0.536807	0.820552	1.07633	0.848092	0.52179	1	-0.263626	0.411538	.	0.414261	0.553366	-0.335986	0.411538	.
AT1G09460.1	993		Carbohydrate-binding X8 domain superfamily protein	8.43009	7.95135	9.04299	7.72829	9.24413	9.53366	2.23666	1.72864	3.69396	8.83536	2.55309	0.826729	1	0.0642388	0.293464	.	0.00388212	0.0123521	-0.847401	0.293464	.
AT1G09470.1	1011		unknown protein; FUNCTIONS IN: molecular_function unknown; EXPRESSED IN: cotyledon; BEST Arabidopsis thaliana protein match is: unknown protein (TAIR:AT5G26770.1); Has 55019 Blast hits to 30094 proteins in 2088 species: Archae - 730; Bacteria - 6553; Metazoa - 28961; Fungi - 4800; Plants - 2559; Viruses - 111; Other Eukaryotes - 11305 (source: NCBI BLink).	4.01532	2.09006	3.4591	2.02528	3.88259	3.60431	0.815523	1.91373	1.1973	3.17072	1.30885	0.931772	1	0.0328212	0.383356	.	0.106542	0.19617	-0.618712	0.383356	.
AT1G09470.2	1008		unknown protein; FUNCTIONS IN: molecular_function unknown; BEST Arabidopsis thaliana protein match is: unknown protein (TAIR:AT5G26770.1).	0	0	0	0	0	0	0	0	0	0	0	NA	NA	NA	NA	.	NA	NA	NA	NA	.
AT1G09480.1	1110		NAD(P)-binding Rossmann-fold superfamily protein	1.32822	1.05766	1.53016	2.27552	2.3964	2.39624	9.41611	7.38037	7.98125	2.35605	8.25925	0.0425284	1	0.600111	0.295867	.	2.67391e-12	4.26114e-11	2.06926	0.295867	.
AT1G09483.1	339		unknown protein; BEST Arabidopsis thaliana protein match is: unknown protein (TAIR:AT1G09470.1); Has 48 Blast hits to 48 proteins in 9 species: Archae - 0; Bacteria - 0; Metazoa - 0; Fungi - 0; Plants - 48; Viruses - 0; Other Eukaryotes - 0 (source: NCBI BLink).	0	0	0	0	0	0	0	0	0	0	0	NA	NA	NA	NA	.	NA	NA	NA	NA	.
AT1G09490.1	969		NAD(P)-binding Rossmann-fold superfamily protein	18.8535	17.1294	18.0353	19.4528	21.7173	18.2195	36.7626	37.6117	46.2297	19.7965	40.2013	0.309418	1	0.109209	0.107442	.	9.18569e-22	3.65413e-20	1.0299	0.107442	.
AT1G09490.2	876		NAD(P)-binding Rossmann-fold superfamily protein	0.423249	0.401151	0.16761	1.56451	0	1.7549	0	0	1.11979	1.10647	0.373264	0.660327	1	0.489215	1.11321	.	0.596142	0.716576	-0.589955	1.11321	.
AT1G09500.1	978		NAD(P)-binding Rossmann-fold superfamily protein	1.4367	1.6198	1.93773	1.54874	1.697	1.09981	0	0	2.5967	1.44851	0.865567	0.904354	1	-0.120872	1.0059	.	0.0734261	0.146439	-1.80074	1.0059	.
AT1G09500.2	876		NAD(P)-binding Rossmann-fold superfamily protein	0	0	0	0	0	0	0	3.93272	0	0	1.31091	NA	NA	NA	NA	.	NA	NA	NA	NA	.
AT1G09500.3	837		NAD(P)-binding Rossmann-fold superfamily protein	0	0	0	0	0	0	1.66722	0	0	0	0.555742	NA	NA	NA	NA	.	NA	NA	NA	NA	.
AT1G09510.1	969		NAD(P)-binding Rossmann-fold superfamily protein	0	0	0	0	0	0	0	0.412218	0	0	0.137406	NA	NA	NA	NA	.	NA	NA	NA	NA	.
AT1G09520.1	783		LOCATED IN: chloroplast; EXPRESSED IN: 21 plant structures; EXPRESSED DURING: 12 growth stages; CONTAINS InterPro DOMAIN/s: Zinc finger, PHD-type, conserved site (InterPro:IPR019786); BEST Arabidopsis thaliana protein match is: PHD finger family protein (TAIR:AT3G17460.1); Has 56 Blast hits to 56 proteins in 17 species: Archae - 0; Bacteria - 2; Metazoa - 0; Fungi - 4; Plants - 46; Viruses - 0; O…	20.9915	22.3749	21.0759	17.7065	19.9116	20.4018	20.3645	31.5522	25.4256	19.34	25.7808	0.378215	1	-0.124516	0.141304	.	0.0161531	0.0419601	0.339897	0.141304	.
AT1G09530.1	1575	PIF3, POC1, PAP3	phytochrome interacting factor 3	16.6571	17.8912	17.8124	20.7833	15.0103	16.7142	33.1417	32.2438	28.564	17.5026	31.3165	0.716982	1	0.0321454	0.0886781	.	4.0276e-23	1.72397e-21	0.878206	0.0886781	.
AT1G09540.1	1101	MYB61, ATMYB61	myb domain protein 61	2.99053	2.44073	2.28037	2.08155	2.22535	1.99883	1.29349	0	0.302716	2.10191	0.532069	0.829387	1	-0.169204	0.785217	.	0.0110123	0.0302743	-1.99626	0.785217	.
AT1G09550.1	1167		Pectinacetylesterase family protein	0	0	0	0	0	0	0	0	0	0	0	NA	NA	NA	NA	.	NA	NA	NA	NA	.
AT1G09560.1	660	GLP5	germin-like protein 5	184.577	203.539	182.231	239.255	218.837	170.636	404.089	466.475	560.059	209.576	476.874	0.521811	1	0.079996	0.124885	.	3.79751e-17	1.01213e-15	1.05141	0.124885	.
AT1G09570.1	3369	PHYA, FHY2, FRE1, HY8	phytochrome A	63.0557	53.3522	59.8094	67.3913	49.088	67.817	52.4366	31.8221	35.6542	61.4321	39.9709	0.606691	1	0.0677362	0.131577	.	0.297464	0.434147	-0.137088	0.131577	.
AT1G09570.2	3045	PHYA, FHY2, FRE1, HY8	phytochrome A	11.6047	16.3765	17.6594	13.1568	19.2284	5.85088	12.5433	14.8953	9.44545	12.7454	12.2947	0.837168	1	-0.238838	1.16213	.	0.960175	0.977857	0.0580299	1.16213	.
AT1G09575.1	879		Protein of unknown function (DUF607)	11.2485	8.94778	9.53664	8.07413	9.11309	9.06269	2.22994	1.55868	3.02616	8.74997	2.27159	0.757393	1	-0.0826113	0.267432	.	3.17891e-06	2.09738e-05	-1.24594	0.267432	.
AT1G09580.1	654		emp24/gp25L/p24 family/GOLD family protein	20.7666	22.4697	20.4388	23.2033	18.6487	23.129	13.9912	14.2922	12.2607	21.6604	13.5147	0.916985	1	0.0171885	0.164905	.	0.192171	0.311868	-0.215067	0.164905	.
AT1G09590.1	495		Translation protein SH3-like family protein	559.09	679.817	543.84	495.436	542.182	532.508	313.368	254.176	275.276	523.375	280.94	0.136645	1	-0.108618	0.0729766	.	3.21864e-10	3.95211e-09	-0.458867	0.0729766	.
AT1G09600.1	2145		Protein kinase superfamily protein	0.652835	0.596888	0.357904	0.554296	0.557931	0.704416	0.116285	0	0.125411	0.605548	0.0805653	0.782705	1	0.170183	0.617064	.	0.00445327	0.0138813	-1.75501	0.617064	.
AT1G09610.1	849		Protein of unknown function (DUF579)	0.576021	1.09356	0.379239	0.149457	0.241475	0.31009	0.232151	1.65522	1.41567	0.233674	1.10101	0.343238	1	-0.790407	0.833949	.	0.551885	0.680108	0.496148	0.833949	.
AT1G09620.1	3276		ATP binding;leucine-tRNA ligases;aminoacyl-tRNA ligases;nucleotide binding;ATP binding;aminoacyl-tRNA ligases	55.8229	55.8073	57.6634	52.3854	47.575	56.4652	36.1193	29.9406	33.3636	52.1419	33.1412	0.497289	1	-0.0487452	0.0718149	.	0.000130036	0.000611807	-0.274792	0.0718149	.
AT1G09625.1	225		unknown protein; LOCATED IN: endomembrane system; Has 4 Blast hits to 4 proteins in 2 species: Archae - 0; Bacteria - 0; Metazoa - 0; Fungi - 0; Plants - 4; Viruses - 0; Other Eukaryotes - 0 (source: NCBI BLink).	0	0	0	0	0	0	0	0	0	0	0	NA	NA	NA	NA	.	NA	NA	NA	NA	.
AT1G09630.1	654	ATRAB11C, ATRABA2A, ATRAB-A2A, RAB-A2A, RAB11c	RAB GTPase 11C	41.4688	42.2029	35.3955	42.7559	43.2073	44.3865	43.5779	38.7924	37.4936	43.4499	39.9547	0.248894	1	0.12338	0.107004	.	0.0175164	0.0449936	0.254208	0.107004	.
AT1G09640.1	1245		Translation elongation factor EF1B, gamma chain	194.188	199.904	209.042	157.351	171.909	196.264	166.979	181.987	193.059	175.174	180.675	0.192131	1	-0.101898	0.0781243	.	0.0102308	0.0284214	0.200618	0.0781243	.
AT1G09640.2	798		Translation elongation factor EF1B, gamma chain	0	0	0	0	0	0	0	0	0	0	0	NA	NA	NA	NA	.	NA	NA	NA	NA	.
AT1G09645.1	321		unknown protein; BEST Arabidopsis thaliana protein match is: unknown protein (TAIR:AT1G57765.1); Has 35333 Blast hits to 34131 proteins in 2444 species: Archae - 798; Bacteria - 22429; Metazoa - 974; Fungi - 991; Plants - 531; Viruses - 0; Other Eukaryotes - 9610 (source: NCBI BLink).	55.4389	26.8177	33.9627	39.2927	28.9417	43.0483	34.57	60.6596	48.6074	37.0942	47.9457	0.870127	1	0.0344167	0.210503	.	0.00222531	0.00762016	0.6438	0.210503	.
AT1G09650.1	1149		F-box and associated interaction domains-containing protein	0.160372	0.087878	0.392724	0.202884	0.472407	0.214064	0	0	0	0.296452	0	NA	NA	NA	NA	.	NA	NA	NA	NA	.
AT1G09660.1	897		RNA-binding KH domain-containing protein	45.6625	39.3248	46.1586	35.6046	34.4791	38.6657	26.3721	22.6551	19.5521	36.2498	22.8598	0.217032	1	-0.126957	0.102844	.	0.00633051	0.0188122	-0.280781	0.102844	.
AT1G09660.2	795		RNA-binding KH domain-containing protein	0	0	0	1.44952	0	0.754978	3.10979	0	0.6031	0.734833	1.23763	NA	NA	NA	NA	.	NA	NA	NA	NA	.
AT1G09665.1	498		Toll-Interleukin-Resistance (TIR) domain family protein	0	0	0	0	0	0	0	0	0	0	0	NA	NA	NA	NA	.	NA	NA	NA	NA	.
AT1G09680.1	1824		Pentatricopeptide repeat (PPR) superfamily protein	0.646597	0.728218	1.1791	1.05038	0.45633	0.514989	0.693436	0.825868	0.956003	0.673899	0.825102	0.641634	1	-0.222925	0.478981	.	0.654671	0.764348	0.21424	0.478981	.
AT1G09690.1	495		Translation protein SH3-like family protein	908.376	1088.59	916.582	863.813	1095.13	937.274	892.855	914.165	835.725	965.406	880.915	0.875223	1	0.0173107	0.11024	.	0.0473569	0.102907	0.218616	0.11024	.
AT1G09700.1	1260	HYL1, DRB1	dsRNA-binding domain-like superfamily protein	7.82973	8.98849	8.56393	7.80123	8.00153	7.35514	7.2366	6.83212	6.56601	7.7193	6.87824	0.75264	1	-0.0429368	0.136238	.	0.514065	0.646426	0.0888981	0.136238	.
AT1G09710.1	1833		Homeodomain-like superfamily protein	2.92896	2.26969	3.15044	2.1956	2.8242	2.50001	2.94984	3.49953	2.79236	2.50661	3.08058	0.729364	1	-0.0663643	0.19182	.	0.029016	0.0688241	0.418796	0.19182	.
AT1G09710.2	1953		Homeodomain-like superfamily protein	0	0.103574	0	0.108714	0	0	0	0	0	0.036238	0	NA	NA	NA	NA	.	NA	NA	NA	NA	.
AT1G09720.1	2787		Kinase interacting (KIP1-like) family protein	0	0	0	0	0	0	0	0	0	0	0	NA	NA	NA	NA	.	NA	NA	NA	NA	.
AT1G09730.1	2892		Cysteine proteinases superfamily protein	0	0	0	0	0	0	0	0	0.218819	0	0.0729397	NA	NA	NA	NA	.	NA	NA	NA	NA	.
AT1G09730.2	2796		Cysteine proteinases superfamily protein	8.35022	8.05477	8.42856	9.26713	7.88394	7.92981	6.55773	6.008	6.77143	8.36029	6.44572	0.744903	1	0.034797	0.106947	.	0.767819	0.848206	-0.0315738	0.106947	.
AT1G09740.1	516		Adenine nucleotide alpha hydrolases-like superfamily protein	89.305	88.1463	87.7982	91.2102	102.304	114.897	187.755	193.756	195.684	102.803	192.398	0.0486674	1	0.166655	0.0845323	.	2.81522e-37	2.96804e-35	1.07846	0.0845323	.
AT1G09750.1	1350		Eukaryotic aspartyl protease family protein	111.326	104.427	116.48	87.9048	102.512	109.503	40.0783	21.8002	18.8592	99.9732	26.9126	0.626766	1	-0.0898697	0.184809	.	1.0565e-09	1.20593e-08	-1.12745	0.184809	.
AT1G09760.1	750	U2A'	U2 small nuclear ribonucleoprotein A	52.3176	55.7915	54.4016	48.1792	51.1948	53.8077	44.732	53.1812	48.4085	51.0606	48.7739	0.740226	1	-0.0320841	0.0967689	.	0.246113	0.375915	0.112237	0.0967689	.
AT1G09770.1	2535	ATCDC5, CDC5, ATMYBCDC5	cell division cycle 5	33.6444	33.7712	33.6696	36.5975	33.7674	33.2885	30.9111	24.7555	29.4014	34.5511	28.356	0.35993	1	0.0683872	0.0746994	.	0.147629	0.254618	0.108162	0.0746994	.
AT1G09780.1	1674		Phosphoglycerate mutase, 2,3-bisphosphoglycerate-independent	290.482	275.085	293.879	254.077	263.393	300.363	190.915	181.013	175.116	272.611	182.348	0.86891	1	-0.0121381	0.0735453	.	0.0169459	0.0437011	-0.175617	0.0735453	.
AT1G09790.1	1365	COBL6	COBRA-like protein 6 precursor	0	0.069947	0	0	0	0	0	0	0	0	0	NA	NA	NA	NA	.	NA	NA	NA	NA	.
AT1G09794.1	192		Cox19 family protein (CHCH motif)	14.0961	7.86443	21.3123	8.39976	7.40176	15.6947	57.7968	16.901	32.6467	10.4987	35.7815	0.724677	1	-0.227661	0.64637	.	0.0944162	0.178412	1.08109	0.64637	.
AT1G09795.1	1242	ATATP-PRT2, HISN1B, ATP-PRT2	ATP phosphoribosyl transferase 2	35.0846	37.7941	33.8201	30.2979	34.5965	37.0452	30.4956	29.6063	28.9862	33.9799	29.696	0.967855	1	-0.00351831	0.0873055	.	0.192148	0.311868	0.113868	0.0873055	.
AT1G09800.1	1119		Pseudouridine synthase family protein	4.8404	5.02051	5.76225	5.24521	5.52075	5.04517	1.41788	3.06678	3.10651	5.27038	2.53039	0.849369	1	0.0492896	0.259523	.	0.090097	0.171753	-0.439862	0.259523	.
AT1G09810.1	1413	ECT11	evolutionarily conserved C-terminal region 11	7.5479	7.16879	6.78091	4.64912	5.94445	7.20375	7.41182	5.25618	5.33633	5.93244	6.00144	0.270387	1	-0.172986	0.15695	.	0.78233	0.858713	0.0433629	0.15695	.
AT1G09812.1	387		unknown protein; BEST Arabidopsis thaliana protein match is: unknown protein (TAIR:AT1G58007.2); Has 93 Blast hits to 93 proteins in 13 species: Archae - 0; Bacteria - 0; Metazoa - 0; Fungi - 0; Plants - 93; Viruses - 0; Other Eukaryotes - 0 (source: NCBI BLink).	2.15536	3.70638	2.14759	5.77484	2.40281	4.55538	1.30063	3.26753	2.47665	4.24434	2.34827	0.561547	1	0.436341	0.751606	.	0.767961	0.848221	0.221756	0.751606	.
AT1G09815.1	375	POLD4	polymerase delta 4	59.2028	60.9494	56.7952	50.5269	66.4323	54.7509	125.66	134.786	121.44	57.2367	127.295	0.810985	1	-0.0281477	0.117696	.	1.85776e-18	5.69624e-17	1.03168	0.117696	.
AT1G09820.1	1821		Pentatricopeptide repeat (PPR-like) superfamily protein	2.85268	2.1537	2.74873	2.29257	2.9741	2.67414	1.88097	0.775859	1.34805	2.64694	1.33496	0.819017	1	0.0636028	0.277974	.	0.0752386	0.149262	-0.494517	0.277974	.
AT1G09830.1	1599		Glycinamide ribonucleotide (GAR) synthetase	31.9967	31.0548	32.7606	25.7745	30.97	33.2548	25.3984	22.7023	23.5141	29.9998	23.8716	0.698123	1	-0.0340531	0.0877986	.	0.806117	0.876385	-0.0215492	0.0877986	.
AT1G09840.1	1266	ATSK41, SK41	shaggy-like protein kinase 41	23.2317	23.6618	26.8935	25.7306	24.0039	23.6262	17.4582	12.6033	14.1439	24.4536	14.7352	0.663951	1	0.0449081	0.103364	.	0.0566058	0.118994	-0.197047	0.103364	.
AT1G09850.1	1314	XBCP3	xylem bark cysteine peptidase 3	24.4796	21.2177	22.5395	18.1343	19.61	23.8372	26.8945	23.1218	25.1209	20.5272	25.0458	0.49629	1	-0.0636934	0.09362	.	1.77948e-05	0.000101181	0.401714	0.09362	.
AT1G09860.1	1152	ATPUP16, PUP16	purine permease 16	0.235679	0.090778	0	0	0	0.210004	0.31193	0	0	0.0700013	0.103977	NA	NA	NA	NA	.	NA	NA	NA	NA	.
AT1G09870.1	1464		histidine acid phosphatase family protein	18.1709	19.8583	18.6411	20.0278	17.0577	19.1753	16.6168	17.4483	21.3351	18.7536	18.4667	0.710678	1	0.0353246	0.0952286	.	0.00458274	0.0142021	0.269972	0.0952286	.
AT1G09880.1	1896		Rhamnogalacturonate lyase family protein	0.185743	0.126021	0.091884	0.14083	0.148031	0.098814	0.139747	0	0.101247	0.129225	0.0803313	NA	NA	NA	NA	.	NA	NA	NA	NA	.
AT1G09890.1	1854		Rhamnogalacturonate lyase family protein	0.628626	0.6705	0.91012	0.797491	0.703917	0.62656	0.444464	0.359	0.429966	0.709323	0.411143	0.986256	1	0.00888085	0.515541	.	0.576654	0.700668	-0.287815	0.515541	.
AT1G09900.1	1797		Pentatricopeptide repeat (PPR-like) superfamily protein	16.9077	15.7463	17.3227	12.9225	13.1313	13.8184	10.7797	9.0213	9.1565	13.2907	9.6525	0.0741813	1	-0.187787	0.105174	.	0.001312	0.00479909	-0.337959	0.105174	.
AT1G09910.1	2028		Rhamnogalacturonate lyase family protein	4.7244	4.95886	4.7907	5.64825	4.23299	5.43631	3.49767	4.27232	3.485	5.10585	3.75166	0.538991	1	0.0864119	0.140658	.	0.740988	0.829122	0.0464939	0.140658	.
AT1G09920.1	579		TRAF-type zinc finger-related	28.5369	30.5888	28.3665	33.3657	34.3596	33.7033	37.4182	58.1671	47.4352	33.8095	47.6735	0.232552	1	0.177457	0.148647	.	5.922e-06	3.70701e-05	0.673245	0.148647	.
AT1G09930.1	2205	ATOPT2, OPT2	oligopeptide transporter 2	0.525841	0.203724	0.261123	0.180365	0.146057	0.046841	0.207729	0	0.098926	0.124421	0.102218	0.300002	1	-0.847987	0.818182	.	0.167013	0.280333	-1.13062	0.818182	.
AT1G09932.1	783		Phosphoglycerate mutase family protein	9.13757	10.1488	7.04646	0.630776	11.5257	6.00619	0	3.57297	4.32323	6.05421	2.63207	0.51946	1	-0.817971	1.26979	.	0.151906	0.2604	-1.81939	1.26979	.
AT1G09932.2	762		Phosphoglycerate mutase family protein	0	0	3.1321	7.65324	0	0	5.51824	0	0	2.55108	1.83941	0.874845	1	0.289856	1.84027	.	0.89736	0.938354	0.237389	1.84027	.
AT1G09935.1	696		Phosphoglycerate mutase family protein	0	0	0	0	0	0	0	0.738443	0	0	0.246148	NA	NA	NA	NA	.	NA	NA	NA	NA	.
AT1G09940.1	1593	HEMA2	Glutamyl-tRNA reductase family protein	22.8951	16.4591	16.4769	20.664	15.3992	16.0739	24.6494	24.1692	27.9869	17.379	25.6018	0.803646	1	-0.0272314	0.109526	.	3.13302e-08	2.84243e-07	0.606097	0.109526	.
AT1G09950.1	693	RAS1	RESPONSE TO ABA AND SALT 1	5.60801	4.40278	3.46701	2.75708	0.61923	0.402531	1.15636	1.39465	0.795724	1.25961	1.11558	0.0259686	0.847827	-1.45361	0.652815	.	0.0962255	0.181223	-1.08591	0.652815	.
AT1G09960.1	1533	SUT4, ATSUT4, SUC4, ATSUC4	sucrose transporter 4	5.88307	4.63603	5.22274	4.46031	2.57626	4.8742	2.72671	1.99907	2.26107	3.97026	2.32895	0.246474	1	-0.273302	0.235818	.	0.0209497	0.0523058	-0.544477	0.235818	.
AT1G09970.1	2931	LRR XI-23, RLK7	Leucine-rich receptor-like protein kinase family protein	52.035	52.7579	51.947	59.4125	50.8475	53.3709	71.5343	62.4802	86.381	54.5436	73.4651	0.405352	1	0.0594396	0.0714333	.	2.81287e-15	6.15553e-14	0.564247	0.0714333	.
AT1G09970.2	2934	LRR XI-23, RLK7	Leucine-rich receptor-like protein kinase family protein	0.543138	0	0.07747	0.5472	0	0	0	0	1.13711	0.1824	0.379037	0.745999	1	-0.559351	1.72682	.	0.884804	0.929494	-0.250186	1.72682	.
AT1G09980.1	2409		Putative serine esterase family protein	5.17362	7.93665	6.09146	7.63813	5.71011	7.56149	5.82143	6.41456	4.77999	6.96991	5.67199	0.52996	1	0.11929	0.189932	.	0.506705	0.639794	0.12611	0.189932	.
AT1G09980.2	2406		Putative serine esterase family protein	4.24365	2.37129	4.0653	3.07951	2.16846	2.75551	2.48708	0.577219	1.63425	2.66783	1.56618	0.763196	1	-0.237521	0.788355	.	0.372081	0.512668	-0.703672	0.788355	.
AT1G09995.1	267		DNA repair DEAD helicase RAD3/XP-D subfamily protein	9.43934	10.9163	11.5909	7.34979	5.45723	9.72844	2.93571	3.7131	6.52935	7.51182	4.39272	0.671389	1	-0.302505	0.713048	.	0.478981	0.614934	-0.504797	0.713048	.
AT1G10000.1	912		Ribonuclease H-like superfamily protein	0.822229	0.571933	0.191687	0.141384	0.427586	0.314332	0.389311	0	0.414252	0.294434	0.267854	NA	NA	NA	NA	.	NA	NA	NA	NA	.
AT1G10010.1	1428	AAP8, ATAAP8	amino acid permease 8	0	0	0	0	0	0	0	0	0	0	0	NA	NA	NA	NA	.	NA	NA	NA	NA	.
AT1G10020.1	1386		Protein of unknown function (DUF1005)	16.6071	14.991	19.1406	18.016	16.8532	18.3307	11.1618	13.7953	10.5115	17.7333	11.8229	0.454063	1	0.0779762	0.104154	.	0.696683	0.796198	-0.0405997	0.104154	.
AT1G10030.1	390	ERG28	homolog of yeast ergosterol28	67.9019	66.2316	68.1992	44.1419	55.6212	64.4604	35.7391	27.4086	20.3821	54.7412	27.8433	0.334199	1	-0.161818	0.167567	.	0.00353852	0.0113748	-0.488728	0.167567	.
AT1G10040.1	1239		alpha/beta-Hydrolases superfamily protein	2.51367	1.51759	1.81433	2.67152	1.07812	2.03352	2.7468	5.41441	7.5156	1.92772	5.2256	0.993311	1	-0.00882728	1.05297	.	0.251243	0.38168	1.20811	1.05297	.
AT1G10040.2	1227		alpha/beta-Hydrolases superfamily protein	0	0	0	0	0	0	0	0	0	0	0	NA	NA	NA	NA	.	NA	NA	NA	NA	.
AT1G10050.1	3192		glycosyl hydrolase family 10 protein / carbohydrate-binding domain-containing protein	4.51697	3.77411	4.05153	5.39757	4.42993	4.21697	5.14144	5.80826	7.35327	4.68149	6.10099	0.159923	1	0.156415	0.111301	.	5.7144e-09	5.79894e-08	0.648318	0.111301	.
AT1G10060.1	930	ATBCAT-1, BCAT-1	branched-chain amino acid transaminase 1	2.06035	0	0	0	0	0	0	0	0	0	0	NA	NA	NA	NA	.	NA	NA	NA	NA	.
AT1G10060.2	1155	ATBCAT-1, BCAT-1	branched-chain amino acid transaminase 1	1.31441	5.04758	2.18738	4.12321	1.91394	2.90185	3.00507	0	0.708555	2.97967	1.23788	0.867587	1	0.177182	1.06272	.	0.189112	0.308348	-1.39558	1.06272	.
AT1G10060.3	957	ATBCAT-1, BCAT-1	branched-chain amino acid transaminase 1	5.23144	0	5.98524	0	2.2544	2.41133	0	3.8482	2.41442	1.55524	2.08754	0.771857	1	-0.531975	1.83474	.	0.923897	0.955367	-0.175266	1.83474	.
AT1G10070.1	1167	ATBCAT-2, BCAT-2	branched-chain amino acid transaminase 2	0.871478	1.13864	1.36929	0.636428	1.89826	1.74505	2.61063	0	6.6538	1.42658	3.08814	0.892521	1	0.172709	1.27824	.	0.987953	0.993064	0.0193011	1.27824	.
AT1G10070.3	957	ATBCAT-2, BCAT-2	branched-chain amino acid transaminase 2	0	0	0	0	0	0	0	3.67872	0	0	1.22624	NA	NA	NA	NA	.	NA	NA	NA	NA	.
AT1G10090.1	2289		Early-responsive to dehydration stress protein (ERD4)	9.52643	9.6982	8.52479	8.43625	7.89445	9.21848	5.10462	6.3124	5.25881	8.51639	5.55861	0.540802	1	-0.0687862	0.112469	.	0.00446938	0.0139295	-0.319748	0.112469	.
AT1G10095.1	1263		Protein prenylyltransferase superfamily protein	1.57754	2.42998	1.76222	2.86073	1.43861	1.81401	1.21883	0.637764	1.39243	2.03779	1.08301	0.884687	1	0.0683917	0.471569	.	0.454912	0.59189	-0.352381	0.471569	.
AT1G10100.1	489		unknown protein; Has 9 Blast hits to 9 proteins in 2 species: Archae - 0; Bacteria - 0; Metazoa - 0; Fungi - 0; Plants - 9; Viruses - 0; Other Eukaryotes - 0 (source: NCBI BLink).	0	0	0	0	0	0	0	0	0	0	0	NA	NA	NA	NA	.	NA	NA	NA	NA	.
AT1G10110.1	999		F-box family protein	0.351752	0.465857	0.214082	0	0.16599	0	0.152994	1.10535	0.225247	0.05533	0.494529	NA	NA	NA	NA	.	NA	NA	NA	NA	.
AT1G10120.1	1101		basic helix-loop-helix (bHLH) DNA-binding superfamily protein	14.885	16.4155	14.7517	13.4414	14.1157	14.1817	8.6525	8.39137	5.74858	13.9129	7.59748	0.754392	1	-0.044001	0.140644	.	0.00986761	0.0275629	-0.362922	0.140644	.
AT1G10130.1	2997	ECA3, ATECA3	endoplasmic reticulum-type calcium-transporting ATPase 3	14.8249	13.772	15.1966	14.4762	12.4326	15.4154	11.4365	6.97429	9.12657	14.1081	9.17912	0.914344	1	-0.0115427	0.107313	.	0.0252906	0.0613267	-0.240053	0.107313	.
AT1G10140.1	504		Uncharacterised conserved protein UCP031279	33.9611	40.7134	30.6256	55.3776	51.154	39.6194	78.5443	83.3276	87.7244	48.717	83.1987	0.0149112	0.664853	0.331639	0.136223	.	1.25912e-17	3.55981e-16	1.16435	0.136223	.
AT1G10150.1	1245		Carbohydrate-binding protein	13.843	16.0909	16.1705	21.4992	17.5636	18.7552	15.1799	19.2778	18.7793	19.2727	17.7456	0.0225478	0.796524	0.263685	0.1156	.	0.00186046	0.00653284	0.359707	0.1156	.
AT1G10155.1	555	ATPP2-A10, PP2-A10	phloem protein 2-A10	0.416223	0.459995	0.344104	0	0	0	0.422839	0	0.537999	0	0.320279	NA	NA	NA	NA	.	NA	NA	NA	NA	.
AT1G10170.1	3567	ATNFXL1, NFXL1	NF-X-like 1	11.0516	10.9535	12.028	17.2019	11.4815	12.6525	45.7337	40.6581	50.4349	13.7787	45.6089	0.0119697	0.624837	0.220582	0.087775	.	2.01449e-85	1.59682e-82	1.71921	0.087775	.
AT1G10180.1	2310		BEST Arabidopsis thaliana protein match is: exocyst complex component 84B (TAIR:AT5G49830.1); Has 132 Blast hits to 132 proteins in 25 species: Archae - 0; Bacteria - 0; Metazoa - 7; Fungi - 0; Plants - 117; Viruses - 0; Other Eukaryotes - 8 (source: NCBI BLink).	10.1984	10.5895	11.5046	9.79382	9.71478	10.9496	7.62903	5.44533	7.31421	10.1527	6.79619	0.752224	1	-0.0329736	0.104443	.	0.0272457	0.0652689	-0.230609	0.104443	.
AT1G10190.1	1191		Protein of Unknown Function (DUF239)	0	0	0	0	0	0	0	0	0	0	0	NA	NA	NA	NA	.	NA	NA	NA	NA	.
AT1G10200.1	573	WLIM1	GATA type zinc finger transcription factor family protein	114.108	103.11	112.614	119.603	96.1296	105.142	78.38	71.517	72.8948	106.958	74.2639	0.948164	1	0.00564538	0.0868358	.	0.0623301	0.12854	-0.161857	0.0868358	.
AT1G10210.1	1113	ATMPK1, MPK1	mitogen-activated protein kinase 1	2.06652	3.05082	2.72408	4.09548	3.00923	3.54161	1.1051	3.37709	2.03859	3.54877	2.1736	0.302509	1	0.325964	0.316142	.	0.983117	0.990662	-0.0066901	0.316142	.
AT1G10220.1	804		BEST Arabidopsis thaliana protein match is: ZCF37 (TAIR:AT1G59590.1); Has 43 Blast hits to 43 proteins in 15 species: Archae - 0; Bacteria - 2; Metazoa - 7; Fungi - 0; Plants - 27; Viruses - 0; Other Eukaryotes - 7 (source: NCBI BLink).	0.119325	0.540483	0.35629	0.536644	0	0.143703	3.28626	0	2.29209	0.226782	1.85945	NA	NA	NA	NA	.	NA	NA	NA	NA	.
AT1G10220.2	327		unknown protein; FUNCTIONS IN: molecular_function unknown; INVOLVED IN: biological_process unknown; Has 3 Blast hits to 3 proteins in 1 species: Archae - 0; Bacteria - 0; Metazoa - 0; Fungi - 0; Plants - 3; Viruses - 0; Other Eukaryotes - 0 (source: NCBI BLink).	4.30872	1.04533	0	1.45547	1.96338	0	0	0	0	1.13962	0	NA	NA	NA	NA	.	NA	NA	NA	NA	.
AT1G10230.1	552	ASK18, SK18	SKP1-like 18	14.0541	16.7898	15.4332	14.7388	12.8791	15.3545	41.0154	35.4195	46.1718	14.3241	40.8689	0.915627	1	-0.017008	0.160538	.	2.91637e-14	5.7001e-13	1.22041	0.160538	.
AT1G10240.1	2043	FRS11	FAR1-related sequence 11	3.13133	3.06234	4.4294	2.92374	2.38013	3.77958	2.18761	1.10071	2.96973	3.02782	2.08602	0.613997	1	-0.130789	0.259307	.	0.21684	0.341437	-0.320237	0.259307	.
AT1G10250.1	234		BEST Arabidopsis thaliana protein match is: SIN3-like 6 (TAIR:AT1G10450.1); Has 310 Blast hits to 310 proteins in 86 species: Archae - 0; Bacteria - 0; Metazoa - 174; Fungi - 23; Plants - 97; Viruses - 0; Other Eukaryotes - 16 (source: NCBI BLink).	0	0	0	0	0	0	0	0	0	0	0	NA	NA	NA	NA	.	NA	NA	NA	NA	.
AT1G10270.1	2742	GRP23	glutamine-rich protein 23	7.37858	7.92931	7.99996	7.26626	7.29115	7.3987	8.65804	10.9748	9.07198	7.3187	9.56828	0.805753	1	-0.02388	0.0971095	.	2.41152e-08	2.2304e-07	0.541827	0.0971095	.
AT1G10280.1	1239		Core-2/I-branching beta-1,6-N-acetylglucosaminyltransferase family protein	4.05061	3.54063	4.05896	2.9703	2.09183	4.91804	2.34359	0.794078	3.0344	3.32672	2.05736	0.624804	1	-0.172519	0.352762	.	0.198805	0.320055	-0.453286	0.352762	.
AT1G10290.1	2745	ADL6, DRP2A	dynamin-like protein 6	33.1504	30.9391	33.3832	32.3605	27.9746	32.3388	20.1597	15.9002	19.4044	30.8913	18.4881	0.81324	1	-0.018387	0.0778291	.	0.000173574	0.000791402	-0.292222	0.0778291	.
AT1G10300.1	2064		Nucleolar GTP-binding protein	0.732535	1.08899	0.808222	0.60506	0.588015	0.534003	0.140755	0.165502	0	0.575693	0.102086	0.59586	1	-0.361595	0.681788	.	0.00225303	0.00770895	-2.08264	0.681788	.
AT1G10310.1	729		NAD(P)-binding Rossmann-fold superfamily protein	30.6086	28.8027	26.8339	25.4173	27.7089	26.0252	26.2543	24.8392	27.9813	26.3838	26.3583	0.625966	1	-0.0601463	0.123399	.	0.124079	0.22124	0.189772	0.123399	.
AT1G10320.1	2274		Zinc finger C-x8-C-x5-C-x3-H type family protein	4.20638	5.00865	4.80474	4.67654	3.43281	3.06537	5.01627	3.01204	3.50262	3.72491	3.84364	0.218427	1	-0.185243	0.150515	.	0.564245	0.690796	0.0867792	0.150515	.
AT1G10330.1	1404		Tetratricopeptide repeat (TPR)-like superfamily protein	1.30002	0.745839	1.58074	1.25699	0.672142	0.986599	0.254856	0	0.944728	0.97191	0.399861	0.82709	1	-0.168763	0.772599	.	0.0567372	0.1192	-1.47206	0.772599	.
AT1G10340.1	1737		Ankyrin repeat family protein	2.31023	3.05741	2.35287	1.95457	1.38754	1.42659	0.576385	0	0.422285	1.58957	0.33289	0.598291	1	-0.4404	0.835896	.	0.00490849	0.0150763	-2.35136	0.835896	.
AT1G10340.2	1725		Ankyrin repeat family protein	0.149887	0	0	0	0	0	0	0.362079	0	0	0.120693	NA	NA	NA	NA	.	NA	NA	NA	NA	.
AT1G10350.1	1050		DNAJ heat shock family protein	9.50704	7.62549	9.50948	9.57575	11.5358	13.8686	9.48505	12.3849	10.4262	11.66	10.7654	0.0293885	0.878235	0.298948	0.137243	.	0.000289281	0.00124822	0.497467	0.137243	.
AT1G10360.1	684	ATGSTU18, GST29, GSTU18	glutathione S-transferase TAU 18	24.801	19.7923	23.597	29.2844	25.0809	21.8349	8.33219	2.90946	3.6227	25.4001	4.95479	0.606234	1	0.137717	0.267176	.	1.31351e-06	9.25033e-06	-1.29252	0.267176	.
AT1G10370.1	684	GST30, ATGSTU17, GST30B, ERD9	Glutathione S-transferase family protein	61.9672	72.4122	56.0542	77.8475	83.5389	60.678	176.101	203.157	213.048	74.0215	197.435	0.157622	1	0.1787	0.126458	.	9.44127e-30	6.56045e-28	1.43263	0.126458	.
AT1G10380.1	918		Putative membrane lipoprotein	6.82189	6.36721	8.53659	7.92821	9.4202	10.2937	4.36801	1.50596	2.17307	9.21403	2.68235	0.474392	1	0.253177	0.353921	.	0.0403177	0.0899199	-0.725707	0.353921	.
AT1G10385.1	2265		Vps51/Vps67 family (components of vesicular transport) protein	0.113849	0.032752	0.305178	0.25466	0.117747	0	0	0	0	0.124136	0	NA	NA	NA	NA	.	NA	NA	NA	NA	.
AT1G10390.1	3126		Nucleoporin autopeptidase	24.5563	21.3152	24.1965	24.407	22.7243	21.1356	22.749	16.1595	20.232	22.7556	19.7135	0.954579	1	-0.00442976	0.0777735	.	0.125424	0.223303	0.11918	0.0777735	.
AT1G10400.1	1404		UDP-Glycosyltransferase superfamily protein	1.19082	1.86457	1.34422	1.81687	1.14834	1.08099	0.210339	0	0.465613	1.34873	0.225317	0.934964	1	-0.053811	0.659445	.	0.00272175	0.00906487	-1.97671	0.659445	.
AT1G10410.1	1458		Protein of unknown function (DUF1336)	19.6082	21.4819	21.0158	22.7901	20.0441	23.007	23.5485	21.8812	25.8185	21.9471	23.7494	0.340373	1	0.0870386	0.0912902	.	4.34021e-05	0.000226504	0.373247	0.0912902	.
AT1G10417.1	1296		Encodes protein with unknown function whose expression is repressed by inoculation with Agrobacterium tumerifaciens.	0.384771	0.761995	0.901556	0.400928	0.26595	0	0.377265	0.288714	0.185836	0.222293	0.283938	0.129586	1	-1.23353	0.813814	.	0.510108	0.642877	-0.536035	0.813814	.
AT1G10430.1	921	PP2A-2	protein phosphatase 2A-2	31.1552	24.2917	29.7086	24.8067	24.8002	26.5204	19.7739	25.9869	18.9032	25.3758	21.5546	0.599746	1	-0.0629523	0.119963	.	0.666094	0.773298	0.0517658	0.119963	.
AT1G10450.1	3369	SNL6	SIN3-like 6	8.24994	8.36243	8.00171	7.62899	7.13563	7.90493	10.67	6.50391	9.51921	7.55652	8.89771	0.609199	1	-0.0511135	0.099984	.	0.00433131	0.0135663	0.285251	0.099984	.
AT1G10455.1	459		unknown protein; BEST Arabidopsis thaliana protein match is: unknown protein (TAIR:AT1G51970.1); Has 75 Blast hits to 73 proteins in 5 species: Archae - 0; Bacteria - 0; Metazoa - 0; Fungi - 0; Plants - 75; Viruses - 0; Other Eukaryotes - 0 (source: NCBI BLink).	0	0	0	0	0	0	0	0	0	0	0	NA	NA	NA	NA	.	NA	NA	NA	NA	.
AT1G10460.1	654	GLP7	germin-like protein 7	1.88787	1.03112	0.863634	0.959868	0	1.88809	0.372765	0	0.751743	0.949318	0.374836	0.408823	1	-0.682388	0.82617	.	0.181088	0.298293	-1.10493	0.82617	.
AT1G10470.1	780	ARR4, MEE7, ATRR1, IBC7	response regulator 4	94.1707	78.8892	83.7539	83.0633	93.226	93.0006	35.9588	40.7761	50.09	89.7633	42.275	0.53668	1	0.0665811	0.107764	.	1.83626e-05	0.000103967	-0.461654	0.107764	.
AT1G10480.1	636	ZFP5	zinc finger protein 5	1.37747	2.44016	2.31057	3.3322	4.96523	2.60468	10.1728	11.6274	10.5086	3.63404	10.7696	0.162683	1	0.541938	0.388179	.	1.61783e-06	1.12163e-05	1.86175	0.388179	.
AT1G10490.1	3087		Domain of unknown function (DUF1726) ;Putative ATPase (DUF699)	12.0833	10.5514	11.1313	8.40122	10.1055	10.1047	6.16391	4.52225	5.83195	9.53715	5.50603	0.148707	1	-0.145199	0.100545	.	4.47887e-07	3.39196e-06	-0.507492	0.100545	.
AT1G10500.1	543	ATCPISCA, CPISCA	chloroplast-localized ISCA-like protein	66.3427	71.1076	61.0547	66.1835	64.3149	57.052	72.3054	54.5652	63.1825	62.5168	63.351	0.98991	1	0.00127728	0.100997	.	0.0221166	0.0547719	0.231118	0.100997	.
AT1G10510.1	1818	emb2004	RNI-like superfamily protein	27.3261	27.6324	28.9072	24.4969	26.1157	26.2228	17.8774	12.3493	13.0492	25.6118	14.4253	0.579192	1	-0.0513003	0.0925055	.	1.72539e-06	1.18966e-05	-0.442471	0.0925055	.
AT1G10520.1	1590		DNA polymerase lambda (POLL)	0.951042	1.36366	0.78394	0.878263	1.24555	1.54967	1.09532	0.564005	0.85984	1.2245	0.839721	0.636517	1	0.209188	0.442655	.	0.842793	0.902154	0.0877882	0.442655	.
AT1G10522.1	540		unknown protein; FUNCTIONS IN: molecular_function unknown; INVOLVED IN: biological_process unknown; LOCATED IN: chloroplast; EXPRESSED IN: 23 plant structures; EXPRESSED DURING: 13 growth stages; Has 24 Blast hits to 24 proteins in 8 species: Archae - 0; Bacteria - 0; Metazoa - 0; Fungi - 0; Plants - 24; Viruses - 0; Other Eukaryotes - 0 (source: NCBI BLink).	45.6222	45.4223	50.3893	33.7406	31.3033	36.1653	11.4638	17.2311	8.94397	33.7364	12.5463	0.114694	1	-0.274212	0.173833	.	8.83969e-10	1.01862e-08	-1.06544	0.173833	.
AT1G10530.1	501		unknown protein; FUNCTIONS IN: molecular_function unknown; INVOLVED IN: N-terminal protein myristoylation; BEST Arabidopsis thaliana protein match is: unknown protein (TAIR:AT1G60010.1); Has 143 Blast hits to 143 proteins in 14 species: Archae - 0; Bacteria - 0; Metazoa - 0; Fungi - 0; Plants - 143; Viruses - 0; Other Eukaryotes - 0 (source: NCBI BLink).	3.37207	2.64295	1.94213	2.44921	2.7925	2.98115	1.04268	0.771095	1.00553	2.74095	0.939768	0.903595	1	0.0805423	0.664972	.	0.316075	0.453942	-0.666673	0.664972	.
AT1G10540.1	1620	ATNAT8, NAT8	nucleobase-ascorbate transporter 8	0.365128	0.244938	0.214219	0.334174	0	0.209308	0.10549	0.247759	0.229765	0.181161	0.194338	0.461187	1	-0.654588	0.888308	.	0.881925	0.92738	-0.13194	0.888308	.
AT1G10550.1	933	XTH33, XET	xyloglucan:xyloglucosyl transferase 33	24.7904	24.7667	27.4533	21.5176	23.786	26.6321	8.72348	7.49662	6.6398	23.9785	7.61997	0.824646	1	-0.0290595	0.13115	.	6.70347e-11	9.019e-10	-0.856038	0.13115	.
AT1G10560.1	2094	PUB18, ATPUB18	plant U-box 18	2.33979	2.70581	2.05628	1.24777	1.53879	1.73203	0.179802	0	0.086906	1.50619	0.0889027	0.451251	1	-0.423793	0.562559	.	9.99222e-09	9.7784e-08	-3.22394	0.562559	.
AT1G10570.1	1716	OTS2, ULP1C	Cysteine proteinases superfamily protein	5.21056	5.06571	4.34694	6.79911	3.93656	3.16784	1.23196	0	1.78989	4.6345	1.00728	0.955524	1	-0.0609123	1.09219	.	0.0375373	0.0848693	-2.27161	1.09219	.
AT1G10570.2	1713	OTS2, ULP1C	Cysteine proteinases superfamily protein	6.34953	5.95193	5.74151	4.46808	5.16623	6.76516	5.35439	6.6232	3.81795	5.46649	5.26518	0.777707	1	-0.0695357	0.246311	.	0.692152	0.792247	0.0975234	0.246311	.
AT1G10580.1	1722		Transducin/WD40 repeat-like superfamily protein	22.1883	20.8171	20.1728	19.7587	20.3079	18.4007	18.8573	15.0533	16.0421	19.4891	16.6509	0.780756	1	-0.0247168	0.0888025	.	0.386145	0.526722	0.0769589	0.0888025	.
AT1G10585.1	546		basic helix-loop-helix (bHLH) DNA-binding superfamily protein	0.856038	0	1.23822	0	0	0.571691	21.1419	22.0175	32.6713	0.190564	25.2769	0.24153	1	-0.788275	0.673065	.	3.99959e-09	4.16136e-08	3.96046	0.673065	.
AT1G10586.1	525		basic helix-loop-helix (bHLH) DNA-binding superfamily protein	0	0	0	0	0	0	0	0	0	0	0	NA	NA	NA	NA	.	NA	NA	NA	NA	.
AT1G10586.2	402		basic helix-loop-helix (bHLH) DNA-binding superfamily protein	0	0	0	0	0	0	0	0	0	0	0	NA	NA	NA	NA	.	NA	NA	NA	NA	.
AT1G10588.1	273		Gibberellin-regulated family protein	0	0	0	0	0	0	0	0	0	0	0	NA	NA	NA	NA	.	NA	NA	NA	NA	.
AT1G10588.2	270		Gibberellin-regulated family protein	0	0	0	0	0	0	0	0	0	0	0	NA	NA	NA	NA	.	NA	NA	NA	NA	.
AT1G10590.1	420		Nucleic acid-binding, OB-fold-like protein	72.1162	0	49.5891	0	0	72.2086	0	0	0	24.0695	0	0.413869	1	-1.73279	2.12065	.	0.0894631	0.170863	-3.60136	2.12065	.
AT1G10590.3	462		Nucleic acid-binding, OB-fold-like protein	110.524	172.006	146.985	195.665	189.053	118.174	146.327	199.043	182.346	167.631	175.905	0.391977	1	0.151471	0.176944	.	0.00516256	0.0157594	0.494862	0.176944	.
AT1G10600.1	672	AMSH2	associated molecule with the SH3 domain of STAM 2	9.20084	13.7988	11.7078	9.58182	11.2111	8.36758	7.33174	11.5302	12.9191	9.72015	10.5937	0.566102	1	-0.142269	0.24794	.	0.56999	0.695174	0.140847	0.24794	.
AT1G10600.2	501	AMSH2	associated molecule with the SH3 domain of STAM 2	0.788796	0	0.856242	1.06959	0	1.32703	0	0	0.395926	0.798876	0.131975	NA	NA	NA	NA	.	NA	NA	NA	NA	.
AT1G10600.3	669	AMSH2	associated molecule with the SH3 domain of STAM 2	0	0	0	0	0	0	0	0	0	0	0	NA	NA	NA	NA	.	NA	NA	NA	NA	.
AT1G10610.1	1326		basic helix-loop-helix (bHLH) DNA-binding superfamily protein	3.00412	2.28268	2.23978	2.43687	2.16775	2.41781	2.93974	4.26376	0.929429	2.34081	2.71098	0.966819	1	-0.0166925	0.401283	.	0.667609	0.773965	0.172324	0.401283	.
AT1G10620.1	2157		Protein kinase superfamily protein	0	0	0	0	0	0	0	0	0	0	0	NA	NA	NA	NA	.	NA	NA	NA	NA	.
AT1G10630.1	546	ATARFA1F, ARFA1F	ADP-ribosylation factor A1F	122.146	120.944	126.652	117.652	120.443	135.491	95.5615	79.4546	78.5731	124.528	84.5297	0.471559	1	0.0661891	0.0919364	.	0.235266	0.363445	-0.109119	0.0919364	.
AT1G10640.1	1599		Pectin lyase-like superfamily protein	2.00268	2.27353	2.04935	2.10419	2.51345	2.41657	1.07249	0.407088	0.240108	2.34474	0.573229	0.754881	1	0.143421	0.459374	.	0.0153263	0.0401436	-1.11379	0.459374	.
AT1G10650.1	1020		SBP (S-ribonuclease binding protein) family protein	18.1168	19.6466	15.8927	19.9937	15.549	20.5422	15.7971	9.90396	22.4309	18.6949	16.044	0.702588	1	0.0704227	0.184435	.	0.626124	0.741168	0.0898547	0.184435	.
AT1G10650.2	852		SBP (S-ribonuclease binding protein) family protein	0	0	0	0	0	0	0	8.30322	0	0	2.76774	NA	NA	NA	NA	.	NA	NA	NA	NA	.
AT1G10652.1	123		unknown protein; LOCATED IN: mitochondrion; Has 30201 Blast hits to 17322 proteins in 780 species: Archae - 12; Bacteria - 1396; Metazoa - 17338; Fungi - 3422; Plants - 5037; Viruses - 0; Other Eukaryotes - 2996 (source: NCBI BLink).	0	0	0	0	0	0	0	0	0	0	0	NA	NA	NA	NA	.	NA	NA	NA	NA	.
AT1G10657.1	378		Plant protein 1589 of unknown function	3.16196	1.44446	1.64874	1.11627	1.85464	2.33875	1.45336	0	0.620216	1.76989	0.691191	NA	NA	NA	NA	.	NA	NA	NA	NA	.
AT1G10657.2	306		Plant protein 1589 of unknown function	15.6236	18.0251	21.4198	25.0364	11.7898	12.5254	9.99049	10.8918	7.10133	16.4505	9.32786	0.878251	1	-0.114004	0.744217	.	0.717233	0.810808	-0.269525	0.744217	.
AT1G10657.3	303		Plant protein 1589 of unknown function	0	1.19581	0	0	0	6.27252	3.85854	0	0	2.09084	1.28618	NA	NA	NA	NA	.	NA	NA	NA	NA	.
AT1G10657.4	321		Plant protein 1589 of unknown function	0	0	0	0	0	0	0	0	0	0	0	NA	NA	NA	NA	.	NA	NA	NA	NA	.
AT1G10660.2	963		unknown protein; LOCATED IN: endomembrane system; EXPRESSED IN: 24 plant structures; EXPRESSED DURING: 15 growth stages; BEST Arabidopsis thaliana protein match is: unknown protein (TAIR:AT5G62960.1); Has 35333 Blast hits to 34131 proteins in 2444 species: Archae - 798; Bacteria - 22429; Metazoa - 974; Fungi - 991; Plants - 531; Viruses - 0; Other Eukaryotes - 9610 (source: NCBI BLink).	27.982	25.7493	27.0483	26.6761	20.9821	28.3885	20.4651	17.9241	20.343	25.3489	19.5774	0.772262	1	-0.0318972	0.110212	.	0.750352	0.835624	-0.0350668	0.110212	.
AT1G10670.1	1272	ACLA-1	ATP-citrate lyase A-1	158.03	137.11	165.718	157.241	159.75	162.206	168.185	151.64	147.833	159.733	155.886	0.192096	1	0.0931792	0.0714343	.	6.44985e-06	4.01045e-05	0.322246	0.0714343	.
AT1G10670.3	1332	ACLA-1	ATP-citrate lyase A-1	0	0	0	0	0	0	0	0	0	0	0	NA	NA	NA	NA	.	NA	NA	NA	NA	.
AT1G10680.1	3684	PGP10	P-glycoprotein 10	0.050582	0.057644	0.041838	0	0.034063	0.045416	0.127864	0	0	0.026493	0.0426213	NA	NA	NA	NA	.	NA	NA	NA	NA	.
AT1G10690.1	333		unknown protein; BEST Arabidopsis thaliana protein match is: unknown protein (TAIR:AT1G60783.1); Has 59 Blast hits to 59 proteins in 9 species: Archae - 0; Bacteria - 0; Metazoa - 0; Fungi - 0; Plants - 59; Viruses - 0; Other Eukaryotes - 0 (source: NCBI BLink).	3.00343	5.59168	2.46725	1.31996	2.2129	6.23889	1.78695	6.7449	2.01372	3.25725	3.51519	0.801795	1	-0.182603	0.72743	.	0.765364	0.846488	0.217097	0.72743	.
AT1G10700.1	1236	PRS3	phosphoribosyl pyrophosphate (PRPP) synthase 3	22.0472	23.022	22.7046	21.1146	19.8897	22.2853	32.6752	27.0993	33.2611	21.0965	31.0118	0.671441	1	-0.0416625	0.098221	.	3.34395e-09	3.52375e-08	0.580855	0.098221	.
AT1G10710.1	1233	PHS1	poor homologous synapsis 1	0	0	0	0	0	0	0	0	0	0	0	NA	NA	NA	NA	.	NA	NA	NA	NA	.
AT1G10710.2	1050	PHS1	poor homologous synapsis 1	0	0.188817	0.069658	0.106801	0	0.225696	0	0	0	0.110832	0	NA	NA	NA	NA	.	NA	NA	NA	NA	.
AT1G10717.1	273		Encodes a Maternally expressed gene (MEG) family protein	0	0	0	0	0	0	0	0	0	0	0	NA	NA	NA	NA	.	NA	NA	NA	NA	.
AT1G10720.1	1290		BSD domain-containing protein	14.2602	12.4623	14.1202	12.8202	14.4178	15.951	10.1753	9.63931	11.6212	14.3963	10.4786	0.488822	1	0.0836572	0.12086	.	0.729625	0.820388	-0.0417721	0.12086	.
AT1G10730.1	1287		Clathrin adaptor complexes medium subunit family protein	5.18176	4.03898	4.51988	4.87815	5.73242	5.08777	5.03376	3.74723	4.29214	5.23278	4.35771	0.346622	1	0.183479	0.19495	.	0.254029	0.384983	0.222363	0.19495	.
AT1G10740.1	1422		alpha/beta-Hydrolases superfamily protein	26.7129	29.0584	27.6691	31.3621	16.8749	23.5622	18.0146	15.8965	12.6135	23.9331	15.5082	0.447309	1	-0.133332	0.175458	.	0.111163	0.20291	-0.279502	0.175458	.
AT1G10740.2	1221		alpha/beta-Hydrolases superfamily protein	0	0	0	0	9.68292	0	0	0	0	3.22764	0	NA	NA	NA	NA	.	NA	NA	NA	NA	.
AT1G10745.1	249		Maternally expressed gene (MEG) family protein	0	0	0	0	0	0	0	0	0	0	0	NA	NA	NA	NA	.	NA	NA	NA	NA	.
AT1G10747.1	252		Maternally expressed gene (MEG) family protein	0	0	0	0	0	0	0	0	0	0	0	NA	NA	NA	NA	.	NA	NA	NA	NA	.
AT1G10750.1	1404		Protein of Unknown Function (DUF239)	1.47917	2.12904	1.71364	1.3753	0.946529	1.01368	0.393865	0.239889	0.583423	1.11184	0.405726	0.44642	1	-0.410741	0.539457	.	0.030777	0.0722168	-1.1652	0.539457	.
AT1G10760.1	4200	SEX1, SOP1, SOP, GWD1, GWD	Pyruvate phosphate dikinase, PEP/pyruvate binding domain	23.0207	24.3658	22.5471	24.8124	19.4009	21.2206	23.3355	17.3175	19.9653	21.8113	20.2061	0.571282	1	-0.0416514	0.0735678	.	0.175243	0.290673	0.0997246	0.0735678	.
AT1G10770.1	504		Plant invertase/pectin methylesterase inhibitor superfamily protein	0	0.246443	0	0.263191	0	0	0	0.976354	0.593577	0.0877303	0.52331	NA	NA	NA	NA	.	NA	NA	NA	NA	.
AT1G10780.1	1257		F-box/RNI-like superfamily protein	4.30196	4.1819	3.6612	3.13031	4.70726	4.16475	1.84875	2.21137	2.54016	4.00077	2.2001	0.972113	1	0.0116806	0.334125	.	0.301991	0.438728	-0.344875	0.334125	.
AT1G10790.1	1011		BEST Arabidopsis thaliana protein match is: hydroxyproline-rich glycoprotein family protein (TAIR:AT3G56590.2); Has 78 Blast hits to 78 proteins in 11 species: Archae - 0; Bacteria - 0; Metazoa - 0; Fungi - 0; Plants - 78; Viruses - 0; Other Eukaryotes - 0 (source: NCBI BLink).	0.739701	0.609631	1.13879	0.135199	1.36185	0.705285	0.856115	0.980355	0.760412	0.734111	0.865627	0.659943	1	-0.325571	0.739949	.	0.710125	0.806222	0.275031	0.739949	.
AT1G10800.1	357		unknown protein; FUNCTIONS IN: molecular_function unknown; INVOLVED IN: biological_process unknown; LOCATED IN: endomembrane system; EXPRESSED IN: inflorescence meristem, hypocotyl, root, flower; EXPRESSED DURING: petal differentiation and expansion stage; Has 23 Blast hits to 23 proteins in 9 species: Archae - 0; Bacteria - 0; Metazoa - 0; Fungi - 0; Plants - 22; Viruses - 0; Other Eukaryotes - …	1.55472	0	0	1.13603	0.949783	0.676861	0.76679	0	1.75178	0.920892	0.839522	NA	NA	NA	NA	.	NA	NA	NA	NA	.
AT1G10810.1	1035		NAD(P)-linked oxidoreductase superfamily protein	1.06343	0.939305	1.08819	0.98869	0.804833	0.470196	0	0	0	0.754573	0	0.707198	1	-0.278004	0.740117	.	0.000221128	0.000984054	-2.73367	0.740117	.
AT1G10820.1	699		Protein of unknown function (DUF3755)	0	0	0	2.21525	0	0	0	0	0	0.738416	0	NA	NA	NA	NA	.	NA	NA	NA	NA	.
AT1G10820.2	777		Protein of unknown function (DUF3755)	15.6576	13.4382	14.6584	11.3827	14.0306	13.4831	10.42	10.9747	13.9786	12.9655	11.7911	0.845706	1	-0.0790342	0.406136	.	0.8851	0.929703	0.0586897	0.406136	.
AT1G10830.1	1104	Z-ISO, Z-ISO1.1	15-cis-zeta-carotene isomerase	34.1916	34.6299	33.8273	26.6297	27.6889	29.1227	22.905	22.1092	23.6135	27.8138	22.8759	0.0847041	1	-0.187532	0.108776	.	0.138165	0.241428	-0.161277	0.108776	.
AT1G10830.2	858	Z-ISO, Z-ISO1.2	15-cis-zeta-carotene isomerase	0	0	0.288503	0	0	1.0565	0	0	0	0.352168	0	NA	NA	NA	NA	.	NA	NA	NA	NA	.
AT1G10840.1	1014	TIF3H1	translation initiation factor 3 subunit H1	104.147	108.666	111.835	92.7396	99.6692	101.121	64.7884	68.7782	77.8796	97.8434	70.482	0.4179	1	-0.0639808	0.0789818	.	0.0756214	0.149912	-0.140325	0.0789818	.
AT1G10840.2	753	TIF3H1	translation initiation factor 3 subunit H1	0	0	0	0	0	0	0	0	0	0	0	NA	NA	NA	NA	.	NA	NA	NA	NA	.
AT1G10850.1	1992		Leucine-rich repeat protein kinase family protein	10.4881	11.24	11.4379	11.8456	11.8707	9.84758	6.52121	7.39622	6.43673	11.188	6.78472	0.745149	1	0.0349647	0.10757	.	0.0551231	0.116449	-0.206309	0.10757	.
AT1G10865.1	216		FUNCTIONS IN: molecular_function unknown; INVOLVED IN: biological_process unknown; LOCATED IN: cellular_component unknown; CONTAINS InterPro DOMAIN/s: Cytochrome c oxidase assembly protein PET191, N-terminal (InterPro:IPR018793); Has 241 Blast hits to 241 proteins in 124 species: Archae - 0; Bacteria - 0; Metazoa - 100; Fungi - 94; Plants - 38; Viruses - 0; Other Eukaryotes - 9 (source: NCBI BLin…	18.0838	32.7045	44.0453	37.376	36.7166	33.1141	36.6964	25.1349	47.8819	35.7356	36.571	0.610519	1	0.20396	0.400445	.	0.243916	0.373465	0.46662	0.400445	.
AT1G10865.2	180		FUNCTIONS IN: molecular_function unknown; INVOLVED IN: biological_process unknown; LOCATED IN: cellular_component unknown; CONTAINS InterPro DOMAIN/s: Cytochrome c oxidase assembly protein PET191, N-terminal (InterPro:IPR018793); Has 30201 Blast hits to 17322 proteins in 780 species: Archae - 12; Bacteria - 1396; Metazoa - 17338; Fungi - 3422; Plants - 5037; Viruses - 0; Other Eukaryotes - 2996 (…	0	0	0	3.21935	0	0	0	0	0	1.07312	0	NA	NA	NA	NA	.	NA	NA	NA	NA	.
AT1G10870.1	2328	AGD4	ARF-GAP domain 4	11.7876	9.02473	11.5394	10.8183	8.23419	11.9839	7.52416	4.49622	6.24766	10.3455	6.08935	0.938932	1	-0.0112638	0.147023	.	0.0167189	0.043194	-0.351802	0.147023	.
AT1G10880.1	1956		Core-2/I-branching beta-1,6-N-acetylglucosaminyltransferase family protein	0	0.041094	0	0	0	0	0	0	0	0	0	NA	NA	NA	NA	.	NA	NA	NA	NA	.
AT1G10890.1	867		unknown protein; FUNCTIONS IN: molecular_function unknown; INVOLVED IN: biological_process unknown; LOCATED IN: chloroplast; EXPRESSED IN: petal, flower, leaf; EXPRESSED DURING: LP.04 four leaves visible, 4 anthesis, petal differentiation and expansion stage; BEST Arabidopsis thaliana protein match is: unknown protein (TAIR:AT5G13340.1); Has 11769 Blast hits to 8435 proteins in 698 species: Archa…	25.0385	24.0767	21.8911	21.376	25.7266	20.145	19.3342	12.3775	17.8995	22.4159	16.5371	0.794785	1	-0.0308117	0.11846	.	0.109888	0.201021	-0.189382	0.11846	.
AT1G10900.1	2265		Phosphatidylinositol-4-phosphate 5-kinase family protein	12.6244	13.2837	12.5773	14.1592	12.681	11.9789	13.1641	8.46199	9.97859	12.9397	10.5349	0.625199	1	0.0458417	0.0938425	.	0.626241	0.741265	0.0457036	0.0938425	.
AT1G10910.1	1995		Pentatricopeptide repeat (PPR) superfamily protein	13.0042	14.3043	14.8174	12.444	10.6697	13.2172	8.68822	4.41168	8.37448	12.1103	7.15813	0.443318	1	-0.123686	0.161343	.	0.00154102	0.00554394	-0.510949	0.161343	.
AT1G10920.1	2184	LOV1	NB-ARC domain-containing disease resistance protein	0.964789	0.819663	0.75446	1.56278	0.845599	0.413124	0.368909	0.44688	0.364524	0.940502	0.393438	0.97729	1	0.011947	0.419687	.	0.228002	0.354733	-0.505941	0.419687	.
AT1G10930.1	3567	ATSGS1, RECQ4A, ATRECQ4A	DNA helicase (RECQl4A)	6.62159	6.40626	6.16123	5.29127	4.40168	4.67441	2.46299	0.919771	2.05671	4.78912	1.81316	0.236251	1	-0.264377	0.223214	.	9.7315e-07	7.00079e-06	-1.09308	0.223214	.
AT1G10940.1	1092	ASK1, SNRK2-4, SNRK2.4, SRK2A	Protein kinase superfamily protein	53.1797	43.8613	48.1067	53.3548	50.8086	51.2191	56.3	34.2818	48.8212	51.7941	46.4677	0.27959	1	0.110316	0.102027	.	0.0129968	0.0349094	0.25342	0.102027	.
AT1G10940.2	1116		Protein kinase superfamily protein	0	0	0	0	0	0	0	0	0.216483	0	0.072161	NA	NA	NA	NA	.	NA	NA	NA	NA	.
AT1G10950.1	1770	TMN1, AtTMN1	transmembrane nine 1	89.108	77.5799	89.0975	81.9551	79.3283	85.2329	69.4298	54.856	56.4754	82.1721	60.2537	0.903774	1	-0.00887136	0.0733804	.	0.148782	0.256111	-0.10595	0.0733804	.
AT1G10960.1	447	ATFD1, FD1	ferredoxin 1	829.348	1007.38	900.84	874.497	1076.2	905.44	1262.84	1242.48	1098.18	952.047	1201.17	0.486831	1	0.0934709	0.134421	.	4.43488e-07	3.36103e-06	0.678729	0.134421	.
AT1G10970.1	1227	ZIP4, ATZIP4	zinc transporter 4 precursor	8.85853	7.65407	7.12795	7.30387	7.53374	8.74399	2.59396	1.22383	4.18136	7.86053	2.66638	0.867016	1	0.0461352	0.275515	.	0.0022695	0.00775288	-0.841008	0.275515	.
AT1G10980.1	1551		Lung seven transmembrane receptor family protein	0.106145	0	0	0	0	0	0.102187	0	0.075781	0	0.0593227	NA	NA	NA	NA	.	NA	NA	NA	NA	.
AT1G10990.1	501		unknown protein; Has 4 Blast hits to 4 proteins in 1 species: Archae - 0; Bacteria - 0; Metazoa - 0; Fungi - 0; Plants - 4; Viruses - 0; Other Eukaryotes - 0 (source: NCBI BLink).	1.8172	2.12012	3.25201	5.0092	1.23585	2.0241	4.02225	3.29063	4.58567	2.75638	3.96619	0.924989	1	0.0496314	0.527148	.	0.0775053	0.152699	0.930599	0.527148	.
AT1G10990.2	579		unknown protein; Has 6 Blast hits to 6 proteins in 2 species: Archae - 0; Bacteria - 0; Metazoa - 0; Fungi - 0; Plants - 6; Viruses - 0; Other Eukaryotes - 0 (source: NCBI BLink).	2.61626	0.847905	1.047	0	0.427208	0.421988	2.01086	6.3478	2.70901	0.283065	3.68922	0.095933	1	-1.35031	0.811048	.	0.157638	0.268188	1.14606	0.811048	.
AT1G11000.1	1722	MLO4, ATMLO4	Seven transmembrane MLO family protein	6.43128	5.52841	6.83776	7.87577	5.67349	5.30251	3.65376	1.0696	2.01661	6.28392	2.24666	0.920448	1	0.0279278	0.279644	.	0.00200188	0.0069422	-0.864086	0.279644	.
AT1G11020.1	966		RING/FYVE/PHD zinc finger superfamily protein	8.92239	9.85652	11.5222	11.4339	7.06912	13.7765	12.5313	9.77904	9.0438	10.7599	10.4514	0.760109	1	0.0574332	0.188097	.	0.143225	0.248504	0.275353	0.188097	.
AT1G11040.1	1317		HSP40/DnaJ peptide-binding protein	0.054596	0	0.089229	0	0	0	0.100827	0	0	0	0.033609	NA	NA	NA	NA	.	NA	NA	NA	NA	.
AT1G11050.1	1878		Protein kinase superfamily protein	15.8934	15.4909	13.3477	9.23944	9.55919	10.0091	9.97448	6.01688	7.47774	9.60257	7.82304	0.000216133	0.0642456	-0.405328	0.109567	.	0.00011883	0.000565155	-0.42167	0.109567	.
AT1G11060.1	2793		WAPL (Wings apart-like protein regulation of heterochromatin) protein	4.4509	4.13799	5.31433	5.61003	3.86914	5.7964	3.93817	3.19664	4.28999	5.09185	3.80827	0.395207	1	0.109034	0.128244	.	0.761584	0.844049	0.0389093	0.128244	.
AT1G11070.1	2292		BEST Arabidopsis thaliana protein match is: Hydroxyproline-rich glycoprotein family protein (TAIR:AT1G61080.1); Has 579 Blast hits to 567 proteins in 152 species: Archae - 0; Bacteria - 68; Metazoa - 159; Fungi - 113; Plants - 172; Viruses - 0; Other Eukaryotes - 67 (source: NCBI BLink).	2.60552	3.15342	3.2349	1.41647	1.96227	1.62539	1.01736	0.261509	0.57168	1.66804	0.616851	0.14254	1	-0.547797	0.373566	.	0.000148622	0.000689084	-1.41707	0.373566	.
AT1G11080.1	1479	scpl31	serine carboxypeptidase-like 31	2.01998	4.8752	2.55922	2.49882	0	0	0.281642	0.450855	0	0.832939	0.244166	0.0309815	0.898546	-2.89749	1.3431	.	0.0539673	0.11455	-2.5883	1.3431	.
AT1G11080.2	1488	scpl31	serine carboxypeptidase-like 31	3.73391	0	3.41306	0	3.55793	3.62672	0	0	0	2.39488	0	0.977164	1	0.0495855	1.73225	.	0.0858731	0.165483	-2.97528	1.73225	.
AT1G11090.1	975		alpha/beta-Hydrolases superfamily protein	10.4551	8.00314	8.5626	8.15694	9.22121	9.87264	9.96859	12.5462	10.8081	9.0836	11.1076	0.867735	1	0.0282628	0.169709	.	0.00609933	0.0181909	0.465409	0.169709	.
AT1G11100.1	3681		SNF2 domain-containing protein / helicase domain-containing protein / zinc finger protein-related	0	0.13846	0.27305	0.459425	0.5429	0.436594	1.89947	0	1.20202	0.47964	1.03383	0.247047	1	1.75694	1.51781	.	0.333715	0.472467	1.46721	1.51781	.
AT1G11100.2	3810		SNF2 domain-containing protein / helicase domain-containing protein / zinc finger protein-related	0.697751	0.516682	0.529544	0.289782	0.140658	0.311831	1.10149	1.76728	1.37674	0.247424	1.41517	0.239144	1	-0.84007	0.71366	.	0.117978	0.212719	1.11568	0.71366	.
AT1G11110.1	834		LisH and RanBPM domains containing protein	0.091883	0	0	0	0	0	0	0	0	0	0	NA	NA	NA	NA	.	NA	NA	NA	NA	.
AT1G11112.1	237		unknown protein; FUNCTIONS IN: molecular_function unknown; INVOLVED IN: biological_process unknown; LOCATED IN: cellular_component unknown; Has 30201 Blast hits to 17322 proteins in 780 species: Archae - 12; Bacteria - 1396; Metazoa - 17338; Fungi - 3422; Plants - 5037; Viruses - 0; Other Eukaryotes - 2996 (source: NCBI BLink).	1.17467	2.39017	1.91501	0	0	0	0	0	1.40829	0	0.46943	NA	NA	NA	NA	.	NA	NA	NA	NA	.
AT1G11120.1	564		unknown protein; BEST Arabidopsis thaliana protein match is: unknown protein (TAIR:AT1G09812.1); Has 270 Blast hits to 255 proteins in 62 species: Archae - 0; Bacteria - 2; Metazoa - 93; Fungi - 14; Plants - 126; Viruses - 0; Other Eukaryotes - 35 (source: NCBI BLink).	0	0	0.363451	0	0	0.367764	0	0	0	0.122588	0	NA	NA	NA	NA	.	NA	NA	NA	NA	.
AT1G11120.2	486		unknown protein; FUNCTIONS IN: molecular_function unknown; INVOLVED IN: biological_process unknown; LOCATED IN: cellular_component unknown; EXPRESSED IN: 10 plant structures; EXPRESSED DURING: 4 anthesis, F mature embryo stage, petal differentiation and expansion stage, E expanded cotyledon stage, D bilateral stage; BEST Arabidopsis thaliana protein match is: unknown protein (TAIR:AT4G28170.1); H…	9.54672	3.72616	7.95074	6.77581	5.4633	6.3884	1.28437	6.28371	1.582	6.20917	3.05003	0.880039	1	-0.070231	0.465354	.	0.133717	0.235269	-0.697847	0.465354	.
AT1G11125.1	798		unknown protein; BEST Arabidopsis thaliana protein match is: unknown protein (TAIR:AT1G61170.1).	1.48038	2.50755	1.66089	1.61883	1.10767	1.85091	0.622061	0.479709	0.572147	1.5258	0.557972	0.790942	1	-0.169104	0.637918	.	0.181962	0.299313	-0.851453	0.637918	.
AT1G11130.1	2307	SUB, SCM, SRF9	Leucine-rich repeat protein kinase family protein	5.59415	5.18907	4.53035	4.23415	3.64596	5.56869	2.44923	2.81222	2.12434	4.48293	2.46193	0.457742	1	-0.107906	0.145314	.	0.00391089	0.0124296	-0.41927	0.145314	.
AT1G11145.1	489		Protein of unknown function (DUF674)	0	0	0	0	0	0	0	0	0	0	0	NA	NA	NA	NA	.	NA	NA	NA	NA	.
AT1G11160.1	3066		Transducin/WD40 repeat-like superfamily protein	1.19041	0.659982	0.697557	0.530492	0.494729	1.17672	0.157805	0	0.225305	0.73398	0.127703	0.843809	1	-0.155094	0.787185	.	0.00802767	0.0231298	-2.08675	0.787185	.
AT1G11170.1	1317		Protein of unknown function (DUF707)	2.06711	1.42441	1.65772	0.42093	0.731779	0.880552	2.17484	1.34414	1.97673	0.677754	1.8319	0.154376	1	-0.864707	0.607134	.	0.587995	0.709652	0.328912	0.607134	.
AT1G11170.2	1008		Protein of unknown function (DUF707)	0	0	0	0.542286	0	0	0	0	0	0.180762	0	NA	NA	NA	NA	.	NA	NA	NA	NA	.
AT1G11180.1	876		Secretory carrier membrane protein (SCAMP) family protein	9.09023	8.78128	8.16363	8.31978	7.8011	8.92714	5.79793	3.00651	5.18023	8.34934	4.66155	0.898162	1	-0.0299972	0.234383	.	0.0480887	0.10418	-0.463277	0.234383	.
AT1G11180.2	915		Secretory carrier membrane protein (SCAMP) family protein	0	0	0	0	0	0	0	0	0	0	0	NA	NA	NA	NA	.	NA	NA	NA	NA	.
AT1G11190.1	918	BFN1, ENDO1	bifunctional nuclease i	2.77308	2.14104	2.85404	1.9936	1.56397	1.97929	1.22268	2.9505	1.04655	1.84562	1.73991	0.542129	1	-0.280452	0.460062	.	0.713253	0.808598	-0.169069	0.460062	.
AT1G11200.1	888		Protein of unknown function (DUF300)	16.0293	14.7189	12.7784	14.4864	15.712	8.40575	9.58508	9.43498	13.4382	12.868	10.8194	0.494169	1	-0.127141	0.185962	.	0.74774	0.834018	-0.0598092	0.185962	.
AT1G11210.1	927		Protein of unknown function (DUF761)	0.931466	1.36684	1.07345	1.91693	1.04018	0.747835	0.777976	1.11093	1.38505	1.23498	1.09132	0.897451	1	0.072408	0.561814	.	0.592554	0.713611	0.300649	0.561814	.
AT1G11220.1	933		Protein of unknown function (DUF761)	2.20929	1.94433	1.21322	1.98386	1.25567	2.70316	0.158674	0.371683	0.231644	1.9809	0.254	0.85767	1	0.117294	0.654029	.	0.0246106	0.0599632	-1.4699	0.654029	.
AT1G11230.1	906		Protein of unknown function (DUF761)	0	0	0	0	0	0	0	0	0	0	0	NA	NA	NA	NA	.	NA	NA	NA	NA	.
AT1G11230.2	1026		Protein of unknown function (DUF761)	0	0	0	0	0	0	0	0	0	0	0	NA	NA	NA	NA	.	NA	NA	NA	NA	.
AT1G11240.1	603		CONTAINS InterPro DOMAIN/s: Nucleolar protein 12 (InterPro:IPR019186); Has 2484 Blast hits to 1934 proteins in 262 species: Archae - 0; Bacteria - 90; Metazoa - 921; Fungi - 378; Plants - 144; Viruses - 18; Other Eukaryotes - 933 (source: NCBI BLink).	44.8084	47.4988	58.2565	48.6907	51.7085	43.147	50.0762	41.8535	31.9833	47.8487	41.3043	0.911386	1	0.0172162	0.154695	.	0.259806	0.391465	0.174318	0.154695	.
AT1G11250.1	897	SYP125, ATSYP125	syntaxin of plants 125	0	0.105044	0.156218	0.116947	0	0	0	0	0	0.0389823	0	NA	NA	NA	NA	.	NA	NA	NA	NA	.
AT1G11260.1	1569	STP1, ATSTP1	sugar transporter 1	20.7509	19.0913	19.8156	30.0935	21.6438	19.5585	11.5347	5.51109	6.78832	23.7653	7.94472	0.338441	1	0.18647	0.194798	.	0.000672886	0.00266304	-0.662389	0.194798	.
AT1G11270.1	939		F-box and associated interaction domains-containing protein	3.4811	2.78949	2.46874	2.5261	2.06627	0.991706	1.55887	0	1.8316	1.86136	1.13016	0.622601	1	-0.454192	0.92284	.	0.145814	0.252097	-1.34225	0.92284	.
AT1G11270.3	672		F-box and associated interaction domains-containing protein	0	0	0	0	2.1081	3.28396	1.55199	0.761865	0	1.79735	0.771284	NA	NA	NA	NA	.	NA	NA	NA	NA	.
AT1G11280.1	2493		S-locus lectin protein kinase family protein	9.83915	9.26661	10.1387	9.24528	8.22501	4.73426	3.66473	3.58547	3.1534	7.40152	3.46787	0.796662	1	-0.283101	1.0987	.	0.474147	0.610534	-0.78639	1.0987	.
AT1G11280.2	2463		S-locus lectin protein kinase family protein	0	0	0	0	0	4.3483	0	0	0	1.44943	0	NA	NA	NA	NA	.	NA	NA	NA	NA	.
AT1G11280.3	2427		S-locus lectin protein kinase family protein	0	0	0	0	0	0	0	0	0	0	0	NA	NA	NA	NA	.	NA	NA	NA	NA	.
AT1G11280.4	2457		S-locus lectin protein kinase family protein	0	0	0	0	0	0	0	0	0	0	0	NA	NA	NA	NA	.	NA	NA	NA	NA	.
AT1G11290.1	2430	CRR22	Pentatricopeptide repeat (PPR) superfamily protein	1.79002	2.13635	2.17661	2.22923	1.77635	1.70666	1.06229	1.34832	1.46059	1.90408	1.2904	0.862228	1	-0.0377612	0.217596	.	0.328248	0.466886	-0.212732	0.217596	.
AT1G11300.1	4953		protein serine/threonine kinases;protein kinases;ATP binding;sugar binding;kinases;carbohydrate binding	1.45481	1.37224	1.48878	3.70785	2.22164	1.53506	2.01731	1.37162	1.47095	2.48818	1.61996	0.0178105	0.717763	0.505588	0.21337	.	0.139684	0.243565	0.315141	0.21337	.
AT1G11310.1	1722	MLO2, ATMLO2, PMR2	Seven transmembrane MLO family protein	40.3748	40.8881	38.321	60.2038	45.7056	38.3984	42.487	35.3895	45.1737	48.1026	41.0167	0.05357	1	0.203628	0.105491	.	0.00927138	0.0261396	0.274474	0.105491	.
AT1G11310.2	1257	MLO2, ATMLO2, PMR2	Seven transmembrane MLO family protein	0	0	0	0	0	0	0	0	0	0	0	NA	NA	NA	NA	.	NA	NA	NA	NA	.
AT1G11320.1	1275		unknown protein; FUNCTIONS IN: molecular_function unknown; INVOLVED IN: biological_process unknown; LOCATED IN: mitochondrion, plastid; EXPRESSED IN: 7 plant structures; EXPRESSED DURING: C globular stage, F mature embryo stage, petal differentiation and expansion stage, E expanded cotyledon stage, D bilateral stage; Has 46 Blast hits to 46 proteins in 14 species: Archae - 0; Bacteria - 2; Metazo…	2.49014	3.18778	3.68175	3.38841	3.02817	2.96374	1.35196	0.274204	2.2612	3.12677	1.29579	0.904635	1	0.0570985	0.476582	.	0.0683473	0.138153	-0.868671	0.476582	.
AT1G11330.1	2523		S-locus lectin protein kinase family protein	0	0	0	0	0	0	0	0	0	0	0	NA	NA	NA	NA	.	NA	NA	NA	NA	.
AT1G11330.2	2529		S-locus lectin protein kinase family protein	4.51253	4.57495	4.67682	5.94691	5.58098	5.38532	12.5281	13.4657	14.5932	5.63774	13.529	0.0265602	0.856086	0.237725	0.107184	.	1.59553e-33	1.39949e-31	1.29329	0.107184	.
AT1G11340.1	2706		S-locus lectin protein kinase family protein	0.11361	0.079808	0.095124	0.058911	0.092573	0.153481	0.088449	0.106462	0	0.101655	0.0649703	NA	NA	NA	NA	.	NA	NA	NA	NA	.
AT1G11350.1	2493	CBRLK1, SD1-13, RKS2	S-domain-1 13	3.78732	2.78355	3.88689	4.07189	3.54992	3.00947	2.30576	2.20117	1.97698	3.54376	2.1613	0.715727	1	0.0555654	0.152579	.	0.179756	0.296654	-0.204685	0.152579	.
AT1G11360.1	729		Adenine nucleotide alpha hydrolases-like superfamily protein	26.4394	29.1924	24.7765	32.7194	24.6927	26.0576	33.2705	26.1393	27.1148	27.8233	28.8415	0.720716	1	0.043073	0.120483	.	0.0153482	0.0401813	0.292058	0.120483	.
AT1G11362.1	555		Plant invertase/pectin methylesterase inhibitor superfamily protein	0	0	0	0	0	0	0	0	1.345	0	0.448332	NA	NA	NA	NA	.	NA	NA	NA	NA	.
AT1G11370.1	867		Pectin lyase-like superfamily protein	0	0	0	0	0	0	0	0.922333	0	0	0.307444	NA	NA	NA	NA	.	NA	NA	NA	NA	.
AT1G11380.1	765		PLAC8 family protein	20.3714	18.9616	19.7169	18.1675	23.2103	16.9252	10.4355	9.93699	6.76315	19.4343	9.0452	0.940274	1	0.0125229	0.167138	.	0.000635192	0.00253068	-0.570963	0.167138	.
AT1G11390.1	1875		Protein kinase superfamily protein	12.7278	10.4721	11.6025	9.85239	10.652	10.2733	9.49326	9.61017	10.7805	10.2592	9.96131	0.398377	1	-0.0883088	0.104566	.	0.366349	0.507122	0.0944582	0.104566	.
AT1G11400.1	615	PYM	partner of Y14-MAGO	26.6788	23.2153	24.2642	31.1666	21.2065	22.3117	26.6865	22.9852	28.9652	24.895	26.2123	0.775493	1	0.0375787	0.131764	.	0.00426741	0.0133956	0.37654	0.131764	.
AT1G11410.1	2538		S-locus lectin protein kinase family protein	2.49965	1.82675	2.64817	2.69013	2.34986	2.49974	1.31641	1.28021	1.53129	2.51324	1.37597	0.53091	1	0.124641	0.19891	.	0.19071	0.310126	-0.26027	0.19891	.
AT1G11420.1	1815	ATDUF2, DUF2	DOMAIN OF UNKNOWN FUNCTION 724 2	1.99094	1.39302	1.91769	2.31242	1.40246	1.50674	0.90152	0.338464	0.93219	1.74054	0.724058	0.980099	1	0.0103165	0.413573	.	0.0841667	0.162928	-0.714243	0.413573	.
AT1G11430.1	699		plastid developmental protein DAG, putative	163.462	200.495	175.179	138.343	166.648	152.404	138.227	98.4402	97.4538	152.465	111.374	0.130894	1	-0.155614	0.103016	.	0.0313151	0.0732352	-0.221797	0.103016	.
AT1G11440.1	1092		BEST Arabidopsis thaliana protein match is: glycine-rich protein (TAIR:AT3G29075.1); Has 19337 Blast hits to 8589 proteins in 488 species: Archae - 26; Bacteria - 641; Metazoa - 7852; Fungi - 2167; Plants - 955; Viruses - 616; Other Eukaryotes - 7080 (source: NCBI BLink).	7.7002	6.74363	4.70902	9.18183	9.53687	7.97644	4.98481	10.7923	7.57918	8.89838	7.78543	0.125032	1	0.384136	0.250416	.	0.0741353	0.147471	0.447188	0.250416	.
AT1G11450.1	783		nodulin MtN21 /EamA-like transporter family protein	0	0	0	0	0	0	0	5.49192	0	0	1.83064	NA	NA	NA	NA	.	NA	NA	NA	NA	.
AT1G11450.2	906		nodulin MtN21 /EamA-like transporter family protein	8.36616	11.4113	11.1556	12.2582	13.9202	16.1097	6.34133	0	4.98077	14.096	3.77403	0.763214	1	0.344402	1.14319	.	0.115292	0.208807	-1.80035	1.14319	.
AT1G11460.1	1014		nodulin MtN21 /EamA-like transporter family protein	3.01316	2.43209	2.50097	2.74266	2.79563	3.01373	0.813548	1.88053	0.297615	2.85067	0.997232	0.820715	1	0.114882	0.506927	.	0.0765236	0.151266	-0.897882	0.506927	.
AT1G11470.1	453		Pentatricopeptide repeat (PPR) superfamily protein	0	0	0	0	0	0	0	0	0	0	0	NA	NA	NA	NA	.	NA	NA	NA	NA	.
AT1G11475.1	216	NRPB10, NRPD10, NRPE10	RNA polymerases N / 8 kDa subunit	47.2961	47.5702	66.6327	42.8988	67.7845	60.7092	85.6248	50.2697	73.5329	57.1308	69.8091	0.770149	1	0.0812863	0.278206	.	0.049249	0.106306	0.547074	0.278206	.
AT1G11480.1	1737		eukaryotic translation initiation factor-related	29.8567	26.192	31.0572	34.6664	28.6837	33.2641	31.8794	27.5514	36.1551	32.2047	31.862	0.315206	1	0.142783	0.142164	.	0.00314186	0.010277	0.419881	0.142164	.
AT1G11480.2	1698		eukaryotic translation initiation factor-related	0	1.87165	0	0	0	0	0	0	0	0	0	NA	NA	NA	NA	.	NA	NA	NA	NA	.
AT1G11490.1	1098		zinc finger (C2H2 type) family protein	0.080991	0.297604	0	0	0.554732	0.431518	0	0	0.127431	0.32875	0.042477	NA	NA	NA	NA	.	NA	NA	NA	NA	.
AT1G11500.1	555		Protein of unknown function (DUF1218)	0.832446	0.459995	0.516156	0	0	0.554033	0	0	0	0.184678	0	NA	NA	NA	NA	.	NA	NA	NA	NA	.
AT1G11510.1	1059		DNA-binding storekeeper protein-related transcriptional regulator	0	0	0	0	0	0	0	0	0	0	0	NA	NA	NA	NA	.	NA	NA	NA	NA	.
AT1G11520.1	591		pliceosome associated protein-related	0	0	0	0	0	0	0	0	0	0	0	NA	NA	NA	NA	.	NA	NA	NA	NA	.
AT1G11530.1	357	ATCXXS1, CXXS1	C-terminal cysteine residue is changed to a serine 1	30.5761	29.5072	27.368	38.6251	26.5939	26.3976	18.403	9.64822	15.1821	30.5389	14.4111	0.743941	1	0.0835282	0.25572	.	0.218666	0.343342	-0.314557	0.25572	.
AT1G11540.1	1104		Sulfite exporter TauE/SafE family protein	2.76939	2.589	2.47821	3.2911	3.0425	2.18922	0.999273	0	0.967342	2.84094	0.655538	0.906841	1	0.0929713	0.794462	.	0.0333217	0.077016	-1.69076	0.794462	.
AT1G11545.1	918	XTH8	xyloglucan endotransglucosylase/hydrolase 8	66.6615	59.2842	69.6723	55.8914	66.9348	72.2432	27.2289	22.029	21.093	65.0231	23.4503	0.723019	1	0.0357615	0.1009	.	2.09557e-10	2.64286e-09	-0.641133	0.1009	.
AT1G11560.1	1032		Oligosaccharyltransferase complex/magnesium transporter family protein	0	0	0	0	0	0.12364	0	0	0	0.0412133	0	NA	NA	NA	NA	.	NA	NA	NA	NA	.
AT1G11570.1	384	NTL	NTF2-like	0.376959	1.25238	0	0	0	0	0.658653	0	0.502257	0	0.38697	NA	NA	NA	NA	.	NA	NA	NA	NA	.
AT1G11570.2	399	NTL	NTF2-like	0	0	1.6435	1.7803	0	0	0	0	0	0.593432	0	NA	NA	NA	NA	.	NA	NA	NA	NA	.
AT1G11572.1	270		Plant thionin family protein	0	0	0	0	0	0	0	0	0	0	0	NA	NA	NA	NA	.	NA	NA	NA	NA	.
AT1G11580.1	1674	ATPMEPCRA, PMEPCRA	methylesterase PCR A	164.981	187.76	187.052	240.803	206.082	209.678	56.1631	49.0503	52.6568	218.855	52.6234	0.00170265	0.242934	0.22765	0.0725525	.	1.00519e-37	1.07565e-35	-0.931424	0.0725525	.
AT1G11590.1	1575		Plant invertase/pectin methylesterase inhibitor superfamily	0	0	0	0	0	0	0	0	0	0	0	NA	NA	NA	NA	.	NA	NA	NA	NA	.
AT1G11593.1	570		Plant invertase/pectin methylesterase inhibitor superfamily protein	0	0	0	0	0	0	0	0	0	0	0	NA	NA	NA	NA	.	NA	NA	NA	NA	.
AT1G11600.1	1533	CYP77B1	cytochrome P450, family 77, subfamily B, polypeptide 1	6.57645	6.89957	4.96243	5.36605	6.91731	8.13382	5.02929	5.07891	4.76165	6.80572	4.95661	0.348058	1	0.136042	0.144979	.	0.412952	0.552168	0.118695	0.144979	.
AT1G11608.1	255		F-box associated ubiquitination effector family protein	0	0	0	0	0	0	0	0	0	0	0	NA	NA	NA	NA	.	NA	NA	NA	NA	.
AT1G11610.1	1494	CYP71A18	cytochrome P450, family 71, subfamily A, polypeptide 18	0	0	0	0	0	0	0	0	0	0	0	NA	NA	NA	NA	.	NA	NA	NA	NA	.
AT1G11610.2	1515	CYP71A18	cytochrome P450, family 71, subfamily A, polypeptide 18	0	0	0	0	0	0	0	0	0	0	0	NA	NA	NA	NA	.	NA	NA	NA	NA	.
AT1G11620.1	1092		F-box and associated interaction domains-containing protein	0	0	0	0	0	0	0	0	0	0	0	NA	NA	NA	NA	.	NA	NA	NA	NA	.
AT1G11630.1	1218		Tetratricopeptide repeat (TPR)-like superfamily protein	6.3174	6.47959	6.38485	4.53492	5.50702	5.64894	7.65226	6.36472	8.99642	5.23029	7.67113	0.324957	1	-0.184137	0.18707	.	0.0499671	0.107661	0.366703	0.18707	.
AT1G11650.1	921	ATRBP45B, RBP45B	RNA-binding (RRM/RBD/RNP motifs) family protein	0	0	0	0	0	0	0	0	0	0	0	NA	NA	NA	NA	.	NA	NA	NA	NA	.
AT1G11650.2	1218	ATRBP45B, RBP45B	RNA-binding (RRM/RBD/RNP motifs) family protein	169.325	165.593	161.04	169.208	152.578	167.287	185.117	201.52	211.981	163.024	199.539	0.78142	1	0.0198009	0.0713626	.	1.17467e-12	1.93535e-11	0.507268	0.0713626	.
AT1G11655.1	342		unknown protein; BEST Arabidopsis thaliana protein match is: unknown protein (TAIR:AT4G21902.1); Has 22 Blast hits to 22 proteins in 6 species: Archae - 0; Bacteria - 0; Metazoa - 0; Fungi - 0; Plants - 22; Viruses - 0; Other Eukaryotes - 0 (source: NCBI BLink).	5.68391	1.05999	3.27997	1.87292	4.16798	3.69831	0.842212	0	0.6356	3.2464	0.492604	0.869187	1	0.140165	0.851076	.	0.173716	0.288734	-1.15777	0.851076	.
AT1G11660.1	2292		heat shock protein 70 (Hsp 70) family protein	25.9964	23.5924	24.9844	22.6554	22.1043	23.6389	17.8325	14.9998	18.7298	22.7995	17.1874	0.566109	1	-0.0480341	0.0837133	.	0.15556	0.26543	-0.118887	0.0837133	.
AT1G11670.1	1512		MATE efflux family protein	34.799	27.6552	30.3018	26.6225	30.7338	32.8381	6.365	7.4452	6.08686	30.0648	6.63235	0.898409	1	-0.0146022	0.114374	.	1.07706e-29	7.36873e-28	-1.2944	0.114374	.
AT1G11680.1	1467	CYP51G1, EMB1738, CYP51A2, CYP51	CYTOCHROME P450 51G1	93.6024	93.2015	99.0033	91.6621	90.268	102.404	65.5624	60.8415	72.5924	94.7779	66.3321	0.61855	1	0.0361441	0.0725922	.	0.419358	0.558223	-0.0586207	0.0725922	.
AT1G11684.1	198		unknown protein; Has 30201 Blast hits to 17322 proteins in 780 species: Archae - 12; Bacteria - 1396; Metazoa - 17338; Fungi - 3422; Plants - 5037; Viruses - 0; Other Eukaryotes - 2996 (source: NCBI BLink).	0	0	0	0	0	0	0	0	0	0	0	NA	NA	NA	NA	.	NA	NA	NA	NA	.
AT1G11690.1	744		unknown protein; BEST Arabidopsis thaliana protein match is: unknown protein (TAIR:AT3G20350.1); Has 5959 Blast hits to 4807 proteins in 476 species: Archae - 156; Bacteria - 436; Metazoa - 2789; Fungi - 309; Plants - 336; Viruses - 9; Other Eukaryotes - 1924 (source: NCBI BLink).	0	0	0	0.307351	0	0	0	0	0	0.10245	0	NA	NA	NA	NA	.	NA	NA	NA	NA	.
AT1G11700.1	606		Protein of unknown function, DUF584	11.0638	14.5429	10.1755	14.5287	15.3279	9.80316	17.7656	15.827	18.6429	13.2199	17.4118	0.526029	1	0.109616	0.172874	.	0.000236708	0.00104735	0.635524	0.172874	.
AT1G11710.1	1974		Pentatricopeptide repeat (PPR) superfamily protein	2.13921	1.71804	1.59261	1.95013	1.87992	0.981566	1.61937	0.983153	1.91648	1.60387	1.50633	0.666582	1	-0.125924	0.292273	.	0.885804	0.930179	-0.041975	0.292273	.
AT1G11720.1	3129	ATSS3, SS3	starch synthase 3	0	0	0	0	0	0	0	0	0.813116	0	0.271039	NA	NA	NA	NA	.	NA	NA	NA	NA	.
AT1G11720.2	3285	SS3	starch synthase 3	14.1793	11.7189	12.1655	13.6755	10.7209	12.6926	14.1059	8.07016	11.426	12.363	11.2007	0.970676	1	0.00469109	0.127612	.	0.518359	0.649946	0.0824218	0.127612	.
AT1G11730.1	1155		Galactosyltransferase family protein	1.04746	0.846344	0.927476	0.763994	0.898577	1.18355	0.432913	0.333505	0.620751	0.948706	0.46239	0.96571	1	0.0294646	0.685401	.	0.526479	0.656702	-0.434126	0.685401	.
AT1G11740.1	1935		ankyrin repeat family protein	1.1873	0.990563	0.726146	1.36869	0.627157	0.639217	0.064921	0	0.186719	0.878356	0.08388	0.832056	1	-0.122896	0.579518	.	4.87934e-05	0.000251451	-2.35362	0.579518	.
AT1G11750.1	816	CLPP6, NCLPP1, NCLPP6	CLP protease proteolytic subunit 6	94.7915	107.199	94.8167	104.401	100.543	91.1523	68.0097	75.6736	66.7914	98.6989	70.1582	0.816265	1	0.01876	0.0807394	.	0.15863	0.269658	-0.113818	0.0807394	.
AT1G11750.2	870	CLPP6	CLP protease proteolytic subunit 6	0	0	0	0	0	0	0	0	0	0	0	NA	NA	NA	NA	.	NA	NA	NA	NA	.
AT1G11755.1	765	LEW1	Undecaprenyl pyrophosphate synthetase family protein	13.003	11.7885	11.6725	6.07086	8.3522	10.4751	4.48689	6.1484	9.43695	8.29937	6.69075	0.122055	1	-0.369307	0.238848	.	0.0693558	0.139756	-0.43377	0.238848	.
AT1G11760.1	456	MED32	MED32; Has 41 Blast hits to 40 proteins in 14 species: Archae - 0; Bacteria - 0; Metazoa - 0; Fungi - 0; Plants - 41; Viruses - 0; Other Eukaryotes - 0 (source: NCBI BLink).	6.78762	6.90559	11.4812	5.5717	12.5681	6.97122	5.63013	2.35639	6.43189	8.37035	4.80614	0.987198	1	-0.00772651	0.481521	.	0.549961	0.678519	-0.287862	0.481521	.
AT1G11765.1	414		Plant self-incompatibility protein S1 family	0	0	0	0	0	0	0	0	0	0	0	NA	NA	NA	NA	.	NA	NA	NA	NA	.
AT1G11770.1	1611		FAD-binding Berberine family protein	0	0	0	0	0	0	0	0	0	0	0	NA	NA	NA	NA	.	NA	NA	NA	NA	.
AT1G11780.1	1038		oxidoreductase, 2OG-Fe(II) oxygenase family protein	17.8069	15.2627	17.7119	11.5479	13.986	15.7534	5.38427	4.30843	8.52124	13.7624	6.07131	0.289284	1	-0.178683	0.168617	.	2.63453e-06	1.75761e-05	-0.792069	0.168617	.
AT1G11785.1	141		unknown protein; FUNCTIONS IN: molecular_function unknown; INVOLVED IN: biological_process unknown; LOCATED IN: cellular_component unknown; Has 2 Blast hits to 2 proteins in 1 species: Archae - 0; Bacteria - 0; Metazoa - 0; Fungi - 0; Plants - 2; Viruses - 0; Other Eukaryotes - 0 (source: NCBI BLink).	0	0	0	0	0	0	0	0	0	0	0	NA	NA	NA	NA	.	NA	NA	NA	NA	.
AT1G11790.1	1179	ADT1	arogenate dehydratase 1	17.825	21.3944	18.2936	14.7914	19.1031	16.6622	18.5864	11.6289	21.2856	16.8522	17.167	0.409943	1	-0.112647	0.136709	.	0.633649	0.747471	0.0651549	0.136709	.
AT1G11790.2	1026	ADT1	arogenate dehydratase 1	0	0	0	0	0	0	0	0	0	0	0	NA	NA	NA	NA	.	NA	NA	NA	NA	.
AT1G11800.1	1326		endonuclease/exonuclease/phosphatase family protein	5.68819	5.52025	5.70268	5.69846	5.17394	5.8445	6.64765	6.82565	5.05125	5.5723	6.17485	0.909854	1	0.0190093	0.167892	.	0.0545588	0.115553	0.322752	0.167892	.
AT1G11810.1	1134		F-box associated ubiquitination effector family protein	0	0.093157	0	0	0	0	0	0	0	0	0	NA	NA	NA	NA	.	NA	NA	NA	NA	.
AT1G11820.1	1155		O-Glycosyl hydrolases family 17 protein	0	2.93672	0	0	0	0	0	0	0	0	0	NA	NA	NA	NA	.	NA	NA	NA	NA	.
AT1G11820.2	1536		O-Glycosyl hydrolases family 17 protein	22.8582	18.9933	22.3897	22.8621	17.1629	21.4763	8.68143	10.6864	8.65622	20.5004	9.34136	0.909866	1	-0.0156611	0.13834	.	2.26421e-05	0.000125801	-0.58616	0.13834	.
AT1G11840.2	852	ATGLX1, GLX1	glyoxalase I homolog	0	69.9327	0	0	114.571	0	197.635	224.852	109.264	38.1904	177.25	0.941054	1	0.196108	2.65205	.	0.0363441	0.082687	5.55088	2.65205	.
AT1G11840.5	699	ATGLX1, GLX1	glyoxalase I homolog	0	0	0.312152	0	0	0	0	0	0	0	0	NA	NA	NA	NA	.	NA	NA	NA	NA	.
AT1G11840.6	969	GLX1	glyoxalase I homolog	404.682	322.617	391.937	316.142	247.398	396.5	231.753	231.084	377.559	320.013	280.132	0.44843	1	-0.122001	0.160943	.	0.931362	0.960072	0.0138623	0.160943	.
AT1G11850.1	282		unknown protein; FUNCTIONS IN: molecular_function unknown; INVOLVED IN: biological_process unknown; LOCATED IN: endomembrane system; EXPRESSED IN: 19 plant structures; EXPRESSED DURING: 12 growth stages; Has 38777 Blast hits to 8185 proteins in 741 species: Archae - 46; Bacteria - 14846; Metazoa - 13013; Fungi - 1392; Plants - 5894; Viruses - 543; Other Eukaryotes - 3043 (source: NCBI BLink).	12.7348	20.7868	0	17.1002	19.1074	18.0447	24.4031	0	0	18.0841	8.13436	0.395947	1	1.20579	1.42045	.	0.552274	0.680431	-0.844251	1.42045	.
AT1G11850.2	327		unknown protein; FUNCTIONS IN: molecular_function unknown; INVOLVED IN: biological_process unknown; LOCATED IN: endomembrane system; EXPRESSED IN: 19 plant structures; EXPRESSED DURING: 12 growth stages; Has 84259 Blast hits to 16502 proteins in 1194 species: Archae - 107; Bacteria - 41190; Metazoa - 21798; Fungi - 3523; Plants - 7569; Viruses - 886; Other Eukaryotes - 9186 (source: NCBI BLink).	4.24275	7.79062	17.4133	12.8576	2.9964	8.68487	0	0	3.10204	8.17962	1.03401	0.883822	1	-0.125955	0.861957	.	0.0133089	0.035609	-2.13369	0.861957	.
AT1G11850.3	201		unknown protein; FUNCTIONS IN: molecular_function unknown; INVOLVED IN: biological_process unknown; LOCATED IN: endomembrane system; EXPRESSED IN: 19 plant structures; EXPRESSED DURING: 12 growth stages; Has 27 Blast hits to 26 proteins in 6 species: Archae - 0; Bacteria - 0; Metazoa - 2; Fungi - 0; Plants - 25; Viruses - 0; Other Eukaryotes - 0 (source: NCBI BLink).	0	0	0	0	31.7797	0	0	37.131	19.0558	10.5932	18.7289	0.397893	1	1.08316	1.28126	.	0.080062	0.156712	2.24262	1.28126	.
AT1G11850.4	288		unknown protein; FUNCTIONS IN: molecular_function unknown; INVOLVED IN: biological_process unknown; LOCATED IN: endomembrane system; EXPRESSED IN: 19 plant structures; EXPRESSED DURING: 12 growth stages; Has 52145 Blast hits to 9983 proteins in 837 species: Archae - 70; Bacteria - 23777; Metazoa - 15204; Fungi - 1872; Plants - 6370; Viruses - 647; Other Eukaryotes - 4205 (source: NCBI BLink).	0	0	0	0	0	0	0	0	0	0	0	NA	NA	NA	NA	.	NA	NA	NA	NA	.
AT1G11860.1	1227		Glycine cleavage T-protein family	723.526	658.79	769.732	791.713	780.563	775.631	478.452	439.976	356.115	782.636	424.848	0.133132	1	0.142141	0.0946431	.	0.0586885	0.122553	-0.178925	0.0946431	.
AT1G11870.1	1539	ATSRS, OVA7, SRS	Seryl-tRNA synthetase	2.98156	1.31786	2.03012	1.00577	0.875571	0.93388	0.526348	0	0.261379	0.938408	0.262576	0.477075	1	-0.699703	0.984091	.	0.0253464	0.0614481	-2.20051	0.984091	.
AT1G11870.2	1545	ATSRS, SRS	Seryl-tRNA synthetase	16.3809	16.1911	22.2955	16.2502	14.4084	15.3832	5.52699	8.70383	7.13799	15.3473	7.12294	0.491428	1	-0.127337	0.185072	.	0.000520912	0.00212071	-0.642158	0.185072	.
AT1G11870.3	1209	ATSRS, SRS	Seryl-tRNA synthetase	0	2.88754	0	5.32113	5.17491	0	2.11972	0	0	3.49868	0.706574	0.377849	1	1.69798	1.92544	.	0.987329	0.993002	-0.0305795	1.92544	.
AT1G11880.1	1470		transferases, transferring hexosyl groups	2.19047	3.44005	2.68285	2.97761	2.02142	2.60344	2.49375	4.19807	1.21385	2.53415	2.63522	0.85892	1	-0.0612107	0.344367	.	0.841852	0.901452	0.0687098	0.344367	.
AT1G11890.1	657	SEC22, ATSEC22	Synaptobrevin family protein	47.5772	50.6719	48.1337	44.9268	46.3161	50.6151	37.0178	30.5582	41.9265	47.286	36.5008	0.963457	1	-0.00503284	0.109848	.	0.708885	0.805541	-0.0410121	0.109848	.
AT1G11900.1	1104		Tetratricopeptide repeat (TPR)-like superfamily protein	3.05581	2.33693	3.38402	3.52608	3.40945	3.46029	2.32487	0.404759	0.804606	3.46527	1.17808	0.654858	1	0.210192	0.470202	.	0.060226	0.125052	-0.883574	0.470202	.
AT1G11905.1	666		B-cell receptor-associated protein 31-like	14.5409	10.7955	12.3384	12.2668	13.3205	12.5086	19.6267	18.7823	20.3322	12.6986	19.5804	0.864254	1	0.0308717	0.180577	.	0.000226877	0.00100719	0.665795	0.180577	.
AT1G11905.2	663		B-cell receptor-associated protein 31-like	0	0	0	0	0	0	0	0	0	0	0	NA	NA	NA	NA	.	NA	NA	NA	NA	.
AT1G11910.1	1521	APA1, ATAPA1	aspartic proteinase A1	234.208	230.777	246.761	246.749	222.869	253.131	206.753	205.372	229.146	240.916	213.757	0.449159	1	0.0549152	0.0725606	.	0.00356061	0.0114369	0.21149	0.0725606	.
AT1G11915.1	990		unknown protein; FUNCTIONS IN: molecular_function unknown; INVOLVED IN: biological_process unknown; LOCATED IN: endomembrane system; EXPRESSED IN: root; BEST Arabidopsis thaliana protein match is: unknown protein (TAIR:AT3G17350.1); Has 261 Blast hits to 261 proteins in 13 species: Archae - 0; Bacteria - 0; Metazoa - 0; Fungi - 0; Plants - 261; Viruses - 0; Other Eukaryotes - 0 (source: NCBI BLin…	0.40428	0.449266	0.411435	0.626068	0	0.269633	0.196549	0	0	0.298567	0.0655163	NA	NA	NA	NA	.	NA	NA	NA	NA	.
AT1G11920.1	1155		Pectin lyase-like superfamily protein	0.231761	0.252332	0.12604	0.577941	0.736187	0.615846	0	0	0	0.643325	0	0.233845	1	1.03102	0.86603	.	0.100888	0.187969	-1.42078	0.86603	.
AT1G11925.1	423		Stigma-specific Stig1 family protein	0	0	0	0	0	0	9.7857	4.10723	3.71497	0	5.8693	NA	NA	NA	NA	.	NA	NA	NA	NA	.
AT1G11930.1	774		Predicted pyridoxal phosphate-dependent enzyme, YBL036C type	0	1.58299	0.27579	0	0	1.20413	0	2.4604	0	0.401375	0.820132	NA	NA	NA	NA	.	NA	NA	NA	NA	.
AT1G11930.2	768		Predicted pyridoxal phosphate-dependent enzyme, YBL036C type	66.4377	60.1606	72.9369	56.0599	61.0979	57.2672	49.4173	48.9644	41.3891	58.1417	46.5902	0.266534	1	-0.106635	0.0959739	.	0.161948	0.273841	-0.134224	0.0959739	.
AT1G11940.1	1152		Core-2/I-branching beta-1,6-N-acetylglucosaminyltransferase family protein	3.32474	3.21469	3.93817	3.34931	2.40122	2.76834	2.44729	1.87509	3.28448	2.83962	2.53562	0.628264	1	-0.179055	0.369818	.	0.814005	0.882316	-0.0870045	0.369818	.
AT1G11950.1	2628		Transcription factor jumonji (jmjC) domain-containing protein	2.34426	2.68623	2.87737	3.5153	1.90468	2.89994	4.04581	1.99188	3.19751	2.77331	3.0784	0.813353	1	0.0492135	0.208441	.	0.136796	0.239563	0.310124	0.208441	.
AT1G11960.1	2316		ERD (early-responsive to dehydration stress) family protein	3.9982	3.7532	4.37397	3.70677	3.34544	2.84099	3.69937	3.96758	5.1956	3.29773	4.28752	0.221585	1	-0.18361	0.150214	.	0.0540345	0.114676	0.289396	0.150214	.
AT1G11970.1	300		Ubiquitin-like superfamily protein	0	0	0	0	0	0	0	0	0	0	0	NA	NA	NA	NA	.	NA	NA	NA	NA	.
AT1G11980.1	237	RUB3	ubiquitin-related protein 3	0	0	0	0	0	0	0	0	0	0	0	NA	NA	NA	NA	.	NA	NA	NA	NA	.
AT1G11990.1	1773		O-fucosyltransferase family protein	0	0	0	0.046223	0.077119	0	0	0	0	0.041114	0	NA	NA	NA	NA	.	NA	NA	NA	NA	.
AT1G12000.1	1701		Phosphofructokinase family protein	106.675	97.195	99.2653	95.3396	92.2533	115.108	121.979	119.73	107.905	100.9	116.538	0.627256	1	0.034316	0.0706682	.	2.46464e-10	3.06675e-09	0.447272	0.0706682	.
AT1G12010.1	963		2-oxoglutarate (2OG) and Fe(II)-dependent oxygenase superfamily protein	6.48438	8.19895	7.51717	9.49031	5.96695	5.87794	1.30038	1.95005	2.48132	7.11173	1.91058	0.961192	1	-0.0158191	0.325109	.	0.00146155	0.00528649	-1.03457	0.325109	.
AT1G12020.1	681		unknown protein; BEST Arabidopsis thaliana protein match is: unknown protein (TAIR:AT1G62422.1); Has 89 Blast hits to 88 proteins in 16 species: Archae - 0; Bacteria - 0; Metazoa - 0; Fungi - 0; Plants - 87; Viruses - 0; Other Eukaryotes - 2 (source: NCBI BLink).	15.5401	18.0426	11.8881	9.07498	18.7475	12.5646	15.8627	19.3973	17.5926	13.4624	17.6175	0.48355	1	-0.139568	0.199211	.	0.0629512	0.129571	0.37044	0.199211	.
AT1G12030.1	888		Protein of unknown function (DUF506)	0	0.205634	0.154187	0.796667	0	0.249345	1.28836	0	0.483926	0.348671	0.590764	NA	NA	NA	NA	.	NA	NA	NA	NA	.
AT1G12040.1	2235	LRX1	leucine-rich repeat/extensin 1	17.2985	9.0393	10.0998	10.9493	9.80188	13.9406	0.110225	0.143096	0.145965	11.5639	0.133095	0.978314	1	0.0122508	0.450686	.	2.18925e-18	6.68394e-17	-3.94219	0.450686	.
AT1G12050.1	1266		fumarylacetoacetase, putative	26.6112	24.6094	27.5728	24.3114	21.0874	22.6934	24.4188	21.1419	24.3122	22.6974	23.291	0.296243	1	-0.100454	0.0961725	.	0.0418451	0.0927122	0.195717	0.0961725	.
AT1G12060.1	648	ATBAG5, BAG5	BCL-2-associated athanogene 5	5.34017	7.77731	6.90204	5.23669	7.51385	5.98183	10.1104	8.39273	12.6216	6.24412	10.3749	0.846626	1	-0.0495851	0.256353	.	0.00769331	0.0222955	0.683243	0.256353	.
AT1G12064.1	330		unknown protein; LOCATED IN: endomembrane system; Has 35333 Blast hits to 34131 proteins in 2444 species: Archae - 798; Bacteria - 22429; Metazoa - 974; Fungi - 991; Plants - 531; Viruses - 0; Other Eukaryotes - 9610 (source: NCBI BLink).	14.7517	25.0633	7.08775	8.07356	15.8164	11.1607	5.45574	16.0323	6.84027	11.6835	9.44276	0.746653	1	-0.150166	0.464831	.	0.87533	0.923427	-0.0729283	0.464831	.
AT1G12070.1	672		Immunoglobulin E-set superfamily protein	1.41682	1.77695	2.18016	0.717917	0.8383	0.756322	0.529317	0.622823	0.377708	0.770846	0.509949	0.360599	1	-0.723801	0.791711	.	0.270372	0.403071	-0.87263	0.791711	.
AT1G12080.1	315		Vacuolar calcium-binding protein-related	0	0	0	0	0	0	0	0	0	0	0	NA	NA	NA	NA	.	NA	NA	NA	NA	.
AT1G12080.2	417		Vacuolar calcium-binding protein-related	132.342	124.764	137.993	134.387	128.707	102.63	14.519	9.28845	3.95193	121.908	9.25312	0.858043	1	-0.0582925	0.325902	.	2.04878e-14	4.0751e-13	-2.49234	0.325902	.
AT1G12090.1	414	ELP	extensin-like protein	2202.38	2210.77	2333.32	1875.47	2206.06	2339.75	1179.64	1020.15	981.29	2140.43	1060.36	0.999316	1	-7.4874e-05	0.0872996	.	8.41704e-05	0.000414595	-0.34328	0.0872996	.
AT1G12100.1	399		Bifunctional inhibitor/lipid-transfer protein/seed storage 2S albumin superfamily protein	1.27575	0.365452	2.41402	3.55944	2.16001	0	1.22321	0	0	1.90648	0.407737	NA	NA	NA	NA	.	NA	NA	NA	NA	.
AT1G12110.1	1773	NRT1.1, CHL1-1, NRT1, B-1, ATNRT1, CHL1	nitrate transporter 1.1	97.7626	106.487	112.415	101.706	106.961	111.076	74.8854	74.4299	65.8344	106.581	71.7166	0.606223	1	0.0374484	0.0726488	.	0.231052	0.358346	-0.0870082	0.0726488	.
AT1G12120.1	1452		Plant protein of unknown function (DUF863)	24.8131	22.0857	23.3077	26.7754	21.9485	23.2931	15.6951	15.103	15.96	24.0057	15.586	0.516697	1	0.0626476	0.0966119	.	0.197327	0.318347	-0.124552	0.0966119	.
AT1G12130.1	1413		Flavin-binding monooxygenase family protein	0.545392	0.678328	0.35006	0.302771	0.244089	0.243306	0.449195	0	0.329902	0.263389	0.259699	0.46133	1	-0.554926	0.753301	.	0.274911	0.40819	-0.822471	0.753301	.
AT1G12140.1	1380	FMO GS-OX5	flavin-monooxygenase glucosinolate S-oxygenase 5	22.7253	22.0711	22.0571	22.0991	21.5502	25.8364	29.7434	34.4202	35.3254	23.1619	33.163	0.412941	1	0.0736729	0.0899845	.	9.23616e-15	1.90803e-13	0.697321	0.0899845	.
AT1G12140.2	1374	FMO GS-OX5	flavin-monooxygenase glucosinolate S-oxygenase 5	0	0.28609	0.207922	0	0	0	0	0	0	0	0	NA	NA	NA	NA	.	NA	NA	NA	NA	.
AT1G12150.1	1647		Plant protein of unknown function (DUF827)	1.06814	0.516961	0.589266	0.800297	0.744752	1.00434	0.078088	0	0	0.849796	0.0260293	0.72321	1	0.22689	0.64062	.	4.12497e-05	0.00021622	-2.62678	0.64062	.
AT1G12160.1	1407		Flavin-binding monooxygenase family protein	6.19287	8.67319	6.83254	6.10424	6.5635	7.19596	1.14562	0.50733	2.45348	6.62123	1.36881	0.895596	1	-0.0466886	0.355786	.	1.99732e-05	0.000112225	-1.5175	0.355786	.
AT1G12170.1	1095		F-box family protein	0	0	0	0	0	0	0	0	0	0	0	NA	NA	NA	NA	.	NA	NA	NA	NA	.
AT1G12180.1	360		BEST Arabidopsis thaliana protein match is: HSP20-like chaperones superfamily protein (TAIR:AT5G47600.1); Has 8 Blast hits to 8 proteins in 3 species: Archae - 0; Bacteria - 0; Metazoa - 0; Fungi - 0; Plants - 8; Viruses - 0; Other Eukaryotes - 0 (source: NCBI BLink).	0	0	0	0	0	0	0	0	0	0	0	NA	NA	NA	NA	.	NA	NA	NA	NA	.
AT1G12190.1	1128		F-box and associated interaction domains-containing protein	0	0	0	0	0	0	0	0	0	0	0	NA	NA	NA	NA	.	NA	NA	NA	NA	.
AT1G12200.1	1398		Flavin-binding monooxygenase family protein	10.7925	12.5718	11.4584	12.7876	10.4743	10.8458	30.4856	28.3213	30.0576	11.3692	29.6215	0.872928	1	0.0166171	0.103895	.	7.4192e-34	6.67167e-32	1.26014	0.103895	.
AT1G12210.1	2658	RFL1	RPS5-like 1	0.405591	0.60877	0.497256	0.616865	0.448977	0.347958	0.85664	0.56975	0.781204	0.471267	0.735865	0.92462	1	-0.0380522	0.402176	.	0.140028	0.243983	0.593485	0.402176	.
AT1G12211.1	249		unknown protein; Has 30201 Blast hits to 17322 proteins in 780 species: Archae - 12; Bacteria - 1396; Metazoa - 17338; Fungi - 3422; Plants - 5037; Viruses - 0; Other Eukaryotes - 2996 (source: NCBI BLink).	0	0	0	0	0	0	0	0	0	0	0	NA	NA	NA	NA	.	NA	NA	NA	NA	.
AT1G12220.1	2670	RPS5	Disease resistance protein (CC-NBS-LRR class) family	1.81715	1.69923	1.66005	2.41268	2.50502	2.32384	2.51114	1.31823	1.85084	2.41385	1.8934	0.0523034	1	0.372831	0.192119	.	0.13687	0.239611	0.285786	0.192119	.
AT1G12230.1	1218		Aldolase superfamily protein	57.7982	55.8566	53.9433	57.6008	59.1256	51.2286	51.3071	38.1194	42.7866	55.985	44.071	0.877074	1	0.012609	0.0815173	.	0.966037	0.980883	0.0034709	0.0815173	.
AT1G12230.2	1284		Aldolase superfamily protein	0	0	0	0	0	0	0	0	0.455152	0	0.151717	NA	NA	NA	NA	.	NA	NA	NA	NA	.
AT1G12240.1	1995	ATBETAFRUCT4, VAC-INV	Glycosyl hydrolases family 32 protein	53.6897	50.6506	55.7557	59.6193	57.6395	63.5355	42.4634	33.7119	34.9425	60.2648	37.0393	0.0382021	0.973389	0.153874	0.074239	.	0.499753	0.633707	-0.0501023	0.074239	.
AT1G12244.1	765		Polynucleotidyl transferase, ribonuclease H-like superfamily protein	10.2222	13.8176	10.5702	10.3781	13.2949	10.8271	5.85282	4.52448	7.23758	11.5	5.87163	0.926615	1	0.0232722	0.252672	.	0.0599463	0.124584	-0.475324	0.252672	.
AT1G12250.1	843		Pentapeptide repeat-containing protein	25.7341	25.8564	26.792	37.8063	25.1454	23.4855	19.7402	8.93389	16.948	28.8124	15.2074	0.726277	1	0.0733188	0.209433	.	0.0656716	0.133806	-0.385495	0.209433	.
AT1G12250.2	621		Pentapeptide repeat-containing protein	0	0	0	0	0	0	0	8.22779	0	0	2.7426	NA	NA	NA	NA	.	NA	NA	NA	NA	.
AT1G12260.1	1188	VND4, EMB2749, ANAC007, NAC007	NAC 007	1.1343	1.28147	2.049	1.97386	1.05308	1.49764	1.00124	3.03789	0.793546	1.50819	1.61089	0.896273	1	0.0532487	0.408442	.	0.543022	0.671778	0.248435	0.408442	.
AT1G12270.1	1719	Hop1	stress-inducible protein, putative	36.4858	39.2888	38.2985	33.3342	31.5828	35.3725	23.9129	12.7852	22.9509	33.4298	19.883	0.555235	1	-0.082339	0.139573	.	0.00455591	0.0141271	-0.39595	0.139573	.
AT1G12280.1	2685		LRR and NB-ARC domains-containing disease resistance protein	1.72727	1.88292	1.47846	1.84333	1.6292	1.79306	1.59872	0.843561	1.66702	1.75519	1.36977	0.747904	1	0.0749101	0.233071	.	0.929068	0.958723	-0.0207474	0.233071	.
AT1G12290.1	2655		Disease resistance protein (CC-NBS-LRR class) family	1.13077	1.10457	0.300207	1.62005	0	0	0	0	1.26346	0.540015	0.421153	0.215258	1	-2.10348	1.6974	.	0.210781	0.334803	-2.12416	1.6974	.
AT1G12290.2	2529		Disease resistance protein (CC-NBS-LRR class) family	0	0	0.830136	0	1.05349	1.15616	1.52491	3.29553	0	0.73655	1.60681	0.471763	1	1.43062	1.98804	.	0.30735	0.444873	2.02939	1.98804	.
AT1G12300.1	1914		Tetratricopeptide repeat (TPR)-like superfamily protein	1.43682	1.1503	0.880917	1.01743	1.3724	1.10278	0.9443	0.351375	0.913991	1.1642	0.736555	0.902951	1	0.0593421	0.486675	.	0.601431	0.721394	-0.254211	0.486675	.
AT1G12310.1	447		Calcium-binding EF-hand family protein	94.865	95.9831	95.4372	92.7816	93.8158	110.311	114.457	127.107	131.181	98.9694	124.248	0.53171	1	0.0571491	0.0913804	.	1.72932e-08	1.63693e-07	0.515121	0.0913804	.
AT1G12320.1	639		Protein of unknown function (DUF1442)	2.83445	2.66096	2.27989	3.28791	1.13325	1.34365	12.4038	7.88039	7.9707	1.9216	9.4183	0.408914	1	-0.362015	0.438378	.	0.000967365	0.00367084	1.44658	0.438378	.
AT1G12330.1	1518		unknown protein; INVOLVED IN: biological_process unknown; LOCATED IN: chloroplast; EXPRESSED IN: 21 plant structures; EXPRESSED DURING: 12 growth stages; BEST Arabidopsis thaliana protein match is: unknown protein (TAIR:AT5G12900.1); Has 249 Blast hits to 249 proteins in 27 species: Archae - 0; Bacteria - 0; Metazoa - 7; Fungi - 14; Plants - 217; Viruses - 0; Other Eukaryotes - 11 (source: NCBI B…	6.64844	5.76288	5.63473	5.1418	5.61433	5.81822	2.50755	2.21824	3.50268	5.52478	2.74282	0.723725	1	-0.0662965	0.187551	.	0.0035536	0.0114178	-0.546765	0.187551	.
AT1G12340.1	390		Cornichon family protein	0	0	0	0	0	0	0	0	0	0	0	NA	NA	NA	NA	.	NA	NA	NA	NA	.
AT1G12350.1	954	ATCOAB, COAB	4-phospho-panto-thenoylcysteine synthetase	17.2966	15.2431	12.1606	12.8667	12.5898	11.7784	15.2304	17.0247	14.5698	12.4116	15.6083	0.328801	1	-0.140022	0.143387	.	0.0268204	0.0644087	0.317477	0.143387	.
AT1G12360.1	2001	KEU	Sec1/munc18-like (SM) proteins superfamily	19.5566	17.9287	19.0613	22.3136	17.0665	20.0167	16.7263	15.6643	20.6446	19.7989	17.6784	0.399382	1	0.0728576	0.0864546	.	0.0320336	0.0745929	0.185358	0.0864546	.
AT1G12370.1	1473	PHR1, UVR2	photolyase 1	0	0	0	0	0	0	0	0	0	0	0	NA	NA	NA	NA	.	NA	NA	NA	NA	.
AT1G12370.2	1491	PHR1, UVR2	photolyase 1	6.15535	4.51479	4.52754	6.32968	5.89097	6.11969	3.61172	4.67315	4.25565	6.11345	4.18017	0.585027	1	0.244674	0.448075	.	0.824732	0.890112	0.0992321	0.448075	.
AT1G12380.1	2382		unknown protein; BEST Arabidopsis thaliana protein match is: unknown protein (TAIR:AT1G62870.1); Has 173 Blast hits to 170 proteins in 34 species: Archae - 0; Bacteria - 4; Metazoa - 25; Fungi - 8; Plants - 123; Viruses - 7; Other Eukaryotes - 6 (source: NCBI BLink).	2.1795	2.24795	1.96768	1.6383	2.14581	2.10622	1.40494	1.44092	1.84799	1.96344	1.56462	0.770423	1	-0.0602497	0.206461	.	0.766731	0.847384	-0.0612472	0.206461	.
AT1G12390.1	414		Cornichon family protein	24.2123	18.7536	27.8934	15.5396	18.6954	19.4315	14.192	9.97357	18.172	17.8888	14.1125	0.361099	1	-0.233622	0.255807	.	0.587407	0.709151	-0.1388	0.255807	.
AT1G12400.1	216		Nucleotide excision repair, TFIIH, subunit TTDA	33.3855	31.218	24.8461	18.1495	28.2435	31.2744	19.5714	31.4186	17.1007	25.8892	22.6969	0.7795	1	-0.125628	0.44872	.	0.987574	0.993002	0.00698874	0.44872	.
AT1G12410.1	840	CLPR2, NCLPP2, CLP2	CLP protease proteolytic subunit 2	187.85	169.189	171.96	174.723	177.854	172.703	165.371	152.789	154.678	175.093	157.613	0.801664	1	0.0182982	0.0728448	.	0.0985003	0.184484	0.120352	0.0728448	.
AT1G12411.1	162		unknown protein; Has 30201 Blast hits to 17322 proteins in 780 species: Archae - 12; Bacteria - 1396; Metazoa - 17338; Fungi - 3422; Plants - 5037; Viruses - 0; Other Eukaryotes - 2996 (source: NCBI BLink).	0	0	0	0	0	0	0	0	0	0	0	NA	NA	NA	NA	.	NA	NA	NA	NA	.
AT1G12420.1	1326	ACR8	ACT domain repeat 8	3.74026	2.60233	3.11598	3.4755	6.01568	3.47283	4.36919	3.24081	6.19785	4.32134	4.60262	0.124558	1	0.32957	0.214575	.	0.0047007	0.0145193	0.606574	0.214575	.
AT1G12423.1	120		unknown protein; Has 30201 Blast hits to 17322 proteins in 780 species: Archae - 12; Bacteria - 1396; Metazoa - 17338; Fungi - 3422; Plants - 5037; Viruses - 0; Other Eukaryotes - 2996 (source: NCBI BLink).	0	0	0	0	0	0	0	0	0	0	0	NA	NA	NA	NA	.	NA	NA	NA	NA	.
AT1G12430.1	2760	PAK, ARK3	armadillo repeat kinesin 3	6.73346	5.68045	6.01553	7.5957	5.42373	7.30206	8.82207	6.71854	7.40537	6.77383	7.64866	0.237226	1	0.122294	0.103468	.	1.43349e-05	8.32552e-05	0.448912	0.103468	.
AT1G12430.2	2763	ARK3	armadillo repeat kinesin 3	0.115771	0.475666	0.219891	0.1373	0	0.235141	0.220381	0	0	0.124147	0.0734603	0.370004	1	-0.996842	1.11197	.	0.133605	0.23511	-1.66799	1.11197	.
AT1G12440.1	507		A20/AN1-like zinc finger family protein	60.2924	64.2189	54.4613	59.4602	51.3168	63.7728	66.5897	82.6868	92.3002	58.1833	80.5256	0.875725	1	-0.0189027	0.120869	.	8.02912e-06	4.90689e-05	0.539608	0.120869	.
AT1G12450.1	912		SNARE associated Golgi protein family	7.94555	8.25679	8.34881	8.04241	7.7036	6.34001	4.2662	4.20602	5.43457	7.36201	4.6356	0.74407	1	-0.0791192	0.242349	.	0.197186	0.318147	-0.312536	0.242349	.
AT1G12451.1	183		unknown protein; Has 30201 Blast hits to 17322 proteins in 780 species: Archae - 12; Bacteria - 1396; Metazoa - 17338; Fungi - 3422; Plants - 5037; Viruses - 0; Other Eukaryotes - 2996 (source: NCBI BLink).	0	0	0	0	0	0	0	0	0	0	0	NA	NA	NA	NA	.	NA	NA	NA	NA	.
AT1G12460.1	2649		Leucine-rich repeat protein kinase family protein	4.04353	4.65904	3.96226	4.01092	4.63187	3.48206	2.06201	0.795512	1.35687	4.04162	1.4048	0.880031	1	-0.0299412	0.198378	.	7.99e-07	5.80849e-06	-0.979115	0.198378	.
AT1G12470.1	2967		zinc ion binding	12.4736	11.8403	12.1174	13.6558	11.9055	11.809	10.0974	9.55811	10.1265	12.4568	9.92734	0.531614	1	0.0543801	0.0869326	.	0.618693	0.735534	0.0432666	0.0869326	.
AT1G12480.1	1671	OZS1, SLAC1, RCD3, CDI3	C4-dicarboxylate transporter/malic acid transport protein	0.134505	0.153444	0.110897	0.114063	0	0	0.261747	0	0.126722	0.038021	0.12949	NA	NA	NA	NA	.	NA	NA	NA	NA	.
AT1G12490.1	1059		F-box associated ubiquitination effector family protein	0	0	0	0	0	0	0	0	0.120005	0	0.0400017	NA	NA	NA	NA	.	NA	NA	NA	NA	.
AT1G12500.1	1086		Nucleotide-sugar transporter family protein	56.6961	47.002	57.2568	52.1548	52.7767	58.4821	25.6568	19.1105	20.8244	54.4712	21.8639	0.890913	1	0.0132152	0.0963563	.	5.17651e-12	7.99911e-11	-0.664921	0.0963563	.
AT1G12520.1	963	ATCCS, CCS	copper chaperone for SOD1	15.0388	18.4764	15.9083	16.2916	22.2819	18.2041	18.2142	18.0783	21.8969	18.9259	19.3965	0.343913	1	0.171531	0.181234	.	0.00712316	0.0208379	0.487706	0.181234	.
AT1G12520.2	690	ATCCS, CCS	copper chaperone for SOD1	9.93464	10.7059	5.4932	11.0141	0	8.18521	13.8927	8.96665	0	6.39977	7.61978	0.461198	1	-1.33433	1.81079	.	0.577588	0.70125	-1.00845	1.81079	.
AT1G12520.3	555	ATCCS, CCS	copper chaperone for SOD1	0	0	0	0	0	0	0	14.3536	0	0	4.78454	NA	NA	NA	NA	.	NA	NA	NA	NA	.
AT1G12530.1	582		unknown protein; BEST Arabidopsis thaliana protein match is: unknown protein (TAIR:AT1G56420.1); Has 54 Blast hits to 53 proteins in 13 species: Archae - 0; Bacteria - 0; Metazoa - 0; Fungi - 0; Plants - 54; Viruses - 0; Other Eukaryotes - 0 (source: NCBI BLink).	24.9579	24.5494	20.6752	23.033	26.2283	17.6353	18.4746	17.0806	12.2289	22.2988	15.928	0.977759	1	-0.00466629	0.167376	.	0.529805	0.659575	-0.105163	0.167376	.
AT1G12540.1	774		basic helix-loop-helix (bHLH) DNA-binding superfamily protein	0	0	0	0	0	0	0	0	0	0	0	NA	NA	NA	NA	.	NA	NA	NA	NA	.
AT1G12550.1	972		D-isomer specific 2-hydroxyacid dehydrogenase family protein	3.62815	2.36159	4.53569	3.74455	4.67075	4.7165	4.97349	6.47858	5.42631	4.37727	5.62612	0.361996	1	0.262852	0.288351	.	0.00805235	0.0231822	0.764093	0.288351	.
AT1G12560.1	789	ATEXPA7, EXP7, ATEXP7, ATHEXP ALPHA 1.26, EXPA7	expansin A7	18.1619	9.31309	11.8918	17.1876	23.7156	18.8525	0.241452	0.573546	0.83014	19.9186	0.548379	0.370143	1	0.462884	0.516493	.	5.93156e-08	5.17097e-07	-2.79983	0.516493	.
AT1G12570.1	1719		Glucose-methanol-choline (GMC) oxidoreductase family protein	0.044168	0.045887	0.036132	0.217294	0	0.118116	0.072946	0.36259	0.159011	0.111803	0.198182	NA	NA	NA	NA	.	NA	NA	NA	NA	.
AT1G12580.1	1569	PEPKR1	phosphoenolpyruvate carboxylase-related kinase 1	20.5833	19.0312	22.6231	20.5269	22.5089	20.8324	18.0847	14.1689	16.1469	21.2894	16.1335	0.443225	1	0.0714273	0.093155	.	0.707435	0.804449	0.0349613	0.093155	.
AT1G12600.1	1050		UDP-N-acetylglucosamine (UAA) transporter family	0.551332	0	0.601713	0.347124	0.178588	0.488586	0	0	0	0.338099	0	NA	NA	NA	NA	.	NA	NA	NA	NA	.
AT1G12610.1	630	DDF1	Integrase-type DNA-binding superfamily protein	7.40389	3.97744	3.61027	0.665414	0.72835	0.237574	0.95272	0	0.235293	0.543779	0.396004	0.00776348	0.534257	-2.01567	0.757148	.	0.00159343	0.00570563	-2.3904	0.757148	.
AT1G12620.1	1866		Pentatricopeptide repeat (PPR) superfamily protein	1.92891	1.97563	2.58332	1.92673	2.47334	1.53912	0.984076	0.366385	1.12505	1.97973	0.825171	0.896087	1	-0.0600364	0.459678	.	0.0811401	0.15836	-0.801728	0.459678	.
AT1G12630.1	579		Integrase-type DNA-binding superfamily protein	0.574569	0.438373	1.10905	0	0	1.02131	0	0	0.507777	0.340438	0.169259	NA	NA	NA	NA	.	NA	NA	NA	NA	.
AT1G12640.1	1389		MBOAT (membrane bound O-acyl transferase) family protein	21.7468	18.6653	19.5049	21.3873	20.94	21.2287	14.067	15.4463	16.5005	21.1853	15.3379	0.343287	1	0.0986065	0.104049	.	0.914132	0.949616	0.0112195	0.104049	.
AT1G12650.1	747		unknown protein; CONTAINS InterPro DOMAIN/s: Protein of unknown function DUF947 (InterPro:IPR009292); Has 700 Blast hits to 631 proteins in 192 species: Archae - 0; Bacteria - 32; Metazoa - 138; Fungi - 168; Plants - 60; Viruses - 0; Other Eukaryotes - 302 (source: NCBI BLink).	30.2084	38.8602	38.4562	26.191	34.4167	32.8012	19.9423	15.4516	15.7819	31.1363	17.0586	0.432711	1	-0.100655	0.128295	.	3.87746e-05	0.000204549	-0.52789	0.128295	.
AT1G12660.1	414		Predicted to encode a PR (pathogenesis-related) protein. Belongs to the plant thionin (PR-13) family with the following members: At1g66100, At5g36910, At1g72260, At2g15010, At1g12663, At1g12660.	0	0	0	0	0	0	0	0	0	0	0	NA	NA	NA	NA	.	NA	NA	NA	NA	.
AT1G12663.1	348		Predicted to encode a PR (pathogenesis-related) protein. Belongs to the plant thionin (PR-13) family with the following members: At1g66100, At5g36910, At1g72260, At2g15010, At1g12663, At1g12660.	0	0	0	0	0	0	0	0	0	0	0	NA	NA	NA	NA	.	NA	NA	NA	NA	.
AT1G12665.1	270		Encodes a Plant thionin family protein	0	0	0	0	0	0	0	0	0	0	0	NA	NA	NA	NA	.	NA	NA	NA	NA	.
AT1G12672.1	201		unknown protein; LOCATED IN: endomembrane system; BEST Arabidopsis thaliana protein match is: unknown protein (TAIR:AT1G12663.1); Has 4 Blast hits to 4 proteins in 1 species: Archae - 0; Bacteria - 0; Metazoa - 0; Fungi - 0; Plants - 4; Viruses - 0; Other Eukaryotes - 0 (source: NCBI BLink).	0	0	0	0	0	0	0	0	0	0	0	NA	NA	NA	NA	.	NA	NA	NA	NA	.
AT1G12672.2	315		unknown protein; LOCATED IN: endomembrane system; BEST Arabidopsis thaliana protein match is: unknown protein (TAIR:AT1G12663.1).	0	0	0	0	0	0	0	0	0	0	0	NA	NA	NA	NA	.	NA	NA	NA	NA	.
AT1G12680.1	1413	PEPKR2	phosphoenolpyruvate carboxylase-related kinase 2	7.15053	7.18772	8.2915	7.41944	9.63558	10.222	8.78141	7.57926	9.7879	9.09233	8.71619	0.0631156	1	0.232527	0.125124	.	0.000141217	0.00065846	0.476224	0.125124	.
AT1G12700.1	2208		ATP binding;nucleic acid binding;helicases	1.03647	0.905509	1.02896	0.778701	0.641547	0.711337	0.416364	0.48443	0.204197	0.710528	0.36833	0.530344	1	-0.287148	0.457619	.	0.0813125	0.158606	-0.797686	0.457619	.
AT1G12710.1	876	AtPP2-A12, PP2-A12	phloem protein 2-A12	4.81386	3.86835	5.70069	3.12655	4.18064	4.74024	3.19399	2.06292	3.95792	4.01581	3.07161	0.642476	1	-0.153149	0.329892	.	0.460478	0.597028	-0.24348	0.329892	.
AT1G12730.1	1425		GPI transamidase subunit PIG-U	3.25209	1.87066	2.04303	1.16173	2.61438	2.57735	1.55168	0	0.863516	2.11782	0.805066	0.895265	1	-0.123682	0.939505	.	0.0861361	0.165736	-1.61232	0.939505	.
AT1G12730.2	1173		GPI transamidase subunit PIG-U	0	0	0	0.931677	0	0	0.381896	0	0	0.310559	0.127299	NA	NA	NA	NA	.	NA	NA	NA	NA	.
AT1G12740.1	1419	CYP87A2	cytochrome P450, family 87, subfamily A, polypeptide 2	11.7414	10.9256	13.186	16.3779	13.5087	17.027	0.212178	0.247981	1.17243	15.6379	0.544198	0.478327	1	0.306683	0.432559	.	1.41204e-12	2.30514e-11	-3.06376	0.432559	.
AT1G12740.2	1437	CYP87A2	cytochrome P450, family 87, subfamily A, polypeptide 2	0	0	0	0	0	0	0	0	0	0	0	NA	NA	NA	NA	.	NA	NA	NA	NA	.
AT1G12750.1	924	ATRBL6, RBL6	RHOMBOID-like protein 6	8.41601	8.71593	8.00242	11.6029	7.85446	9.12629	4.52906	8.58472	4.04256	9.5279	5.71878	0.535174	1	0.143609	0.231579	.	0.594215	0.715062	-0.123371	0.231579	.
AT1G12760.1	1227		Zinc finger, C3HC4 type (RING finger) family protein	28.4821	25.0511	34.7548	40.5107	33.8921	31.3062	20.4504	23.0119	24.3574	35.2363	22.6066	0.065607	1	0.223535	0.121414	.	0.635656	0.749012	0.0575235	0.121414	.
AT1G12760.2	1014		Zinc finger, C3HC4 type (RING finger) family protein	3.08278	5.32126	0	0	0	0	7.24015	0	0	0	2.41338	0.120589	1	-2.64113	1.70143	.	0.541472	0.67048	-1.03887	1.70143	.
AT1G12770.1	1656	ISE1, EMB1586	P-loop containing nucleoside triphosphate hydrolases superfamily protein	36.9152	37.7365	39.0325	31.5743	31.8694	37.4605	20.0378	18.1598	19.4034	33.6348	19.2003	0.307423	1	-0.0851001	0.0833788	.	1.91232e-06	1.30926e-05	-0.397089	0.0833788	.
AT1G12775.1	1935		Pentatricopeptide repeat (PPR) superfamily protein	1.99506	1.17262	2.29253	1.88255	2.11309	1.31133	0.850374	1.6819	0.974603	1.76899	1.16896	0.930949	1	0.0267419	0.308617	.	0.512332	0.64492	-0.202209	0.308617	.
AT1G12780.1	1056	UGE1, ATUGE1	UDP-D-glucose/UDP-D-galactose 4-epimerase 1	36.9062	37.0057	34.4875	46.4362	36.531	43.2285	30.3613	37.6219	45.5797	42.0652	37.8543	0.118958	1	0.179104	0.114872	.	0.0093571	0.0263293	0.298521	0.114872	.
AT1G12790.1	753		CONTAINS InterPro DOMAIN/s: RuvA domain 2-like (InterPro:IPR010994); Has 29 Blast hits to 29 proteins in 9 species: Archae - 0; Bacteria - 2; Metazoa - 0; Fungi - 0; Plants - 27; Viruses - 0; Other Eukaryotes - 0 (source: NCBI BLink).	3.1654	4.54604	2.72456	5.05909	7.38579	3.28638	7.70753	1.41846	5.65744	5.24376	4.92781	0.398692	1	0.390496	0.462695	.	0.465106	0.6015	0.337982	0.462695	.
AT1G12800.1	2304		Nucleic acid-binding, OB-fold-like protein	80.7652	76.979	84.2057	78.6916	68.8525	76.841	52.9983	32.1144	38.1369	74.7951	41.0832	0.683112	1	-0.0441252	0.108092	.	1.27168e-05	7.47091e-05	-0.471811	0.108092	.
AT1G12805.1	228		nucleotide binding	20.1373	30.4747	24.4115	69.298	32.434	20.9609	14.9843	27.2294	22.9222	40.8976	21.712	0.350088	1	0.414939	0.444061	.	0.70694	0.804022	0.166953	0.444061	.
AT1G12810.1	390		proline-rich family protein	22.7772	28.443	39.0725	29.9026	32.9027	24.6631	40.2064	51.5926	54.3524	29.1561	48.7171	0.816297	1	0.0430769	0.185428	.	9.37564e-07	6.76069e-06	0.909397	0.185428	.
AT1G12810.2	489		proline-rich family protein	0	0	0	0	0	0	0	0	0	0	0	NA	NA	NA	NA	.	NA	NA	NA	NA	.
AT1G12820.1	1734	AFB3	auxin signaling F-box 3	16.0699	15.0829	16.1298	16.4176	16.6046	17.5079	13.4631	12.883	14.564	16.8433	13.6367	0.335542	1	0.0908064	0.0942943	.	0.256266	0.387495	0.107049	0.0942943	.
AT1G12830.1	642		unknown protein; FUNCTIONS IN: molecular_function unknown; INVOLVED IN: biological_process unknown; LOCATED IN: cellular_component unknown; EXPRESSED IN: 23 plant structures; EXPRESSED DURING: 13 growth stages; Has 39778 Blast hits to 22088 proteins in 1060 species: Archae - 152; Bacteria - 6161; Metazoa - 14109; Fungi - 6144; Plants - 2156; Viruses - 601; Other Eukaryotes - 10455 (source: NCBI B…	21.8772	22.9327	21.2884	19.0207	25.2904	19.2124	20.8543	24.5039	25.3905	21.1745	23.5829	0.966518	1	0.00561137	0.133679	.	0.00449444	0.0139913	0.379809	0.133679	.
AT1G12840.1	1128	DET3, ATVHA-C	vacuolar ATP synthase subunit C (VATC) / V-ATPase C subunit / vacuolar proton pump C subunit (DET3)	157.021	136.572	156.306	141.234	145.544	166.841	121.926	136.048	138.003	151.206	131.993	0.696827	1	0.0325009	0.0834198	.	0.178652	0.295137	0.112193	0.0834198	.
AT1G12845.1	360		unknown protein; FUNCTIONS IN: molecular_function unknown; INVOLVED IN: biological_process unknown; LOCATED IN: endomembrane system; EXPRESSED IN: 22 plant structures; EXPRESSED DURING: 13 growth stages; Has 8 Blast hits to 8 proteins in 4 species: Archae - 0; Bacteria - 0; Metazoa - 0; Fungi - 0; Plants - 8; Viruses - 0; Other Eukaryotes - 0 (source: NCBI BLink).	21.3474	25.713	14.2623	22.3542	13.999	13.2865	11.3327	18.9973	11.4916	16.5466	13.9405	0.59957	1	-0.155271	0.295745	.	0.91765	0.951851	0.0305783	0.295745	.
AT1G12850.1	1218		Phosphoglycerate mutase family protein	35.189	35.4929	36.397	33.8414	30.2721	35.9232	35.8636	30.2936	37.3052	33.3456	34.4875	0.647643	1	-0.0402639	0.0880973	.	0.00155646	0.00559008	0.278735	0.0880973	.
AT1G12855.1	1389		F-box family protein	0	0	0	0	0	0	0	0	0	0	0	NA	NA	NA	NA	.	NA	NA	NA	NA	.
AT1G12860.1	1353	SCRM2, ICE2	basic helix-loop-helix (bHLH) DNA-binding superfamily protein	11.8592	13.4123	12.1534	12.9575	12.5045	13.4503	4.63896	3.64666	3.96684	12.9707	4.08415	0.686527	1	0.0615091	0.152411	.	5.7391e-09	5.81848e-08	-0.887672	0.152411	.
AT1G12870.1	1251		F-box and associated interaction domains-containing protein	0	0	0	0	0	0	0	0	0	0	0	NA	NA	NA	NA	.	NA	NA	NA	NA	.
AT1G12880.1	612	atnudt12, NUDT12	nudix hydrolase homolog 12	4.4914	4.30497	4.49146	3.82158	1.53322	4.05217	2.09694	0.946196	3.19212	3.13566	2.07842	0.45711	1	-0.41842	0.562684	.	0.219374	0.344161	-0.691085	0.562684	.
AT1G12890.1	660		Integrase-type DNA-binding superfamily protein	0.684276	0	0.287878	0.474814	0	0	0	0.891458	0	0.158271	0.297153	NA	NA	NA	NA	.	NA	NA	NA	NA	.
AT1G12900.1	1200	GAPA-2	glyceraldehyde 3-phosphate dehydrogenase A subunit 2	909.882	850.334	1011.18	976.378	926.116	983.48	660.35	507.595	481.427	961.991	549.791	0.364031	1	0.0720582	0.0793845	.	0.00266675	0.00890665	-0.238451	0.0793845	.
AT1G12900.2	954	GAPA-2	glyceraldehyde 3-phosphate dehydrogenase A subunit 2	0	0	0.438037	0.601552	0	0	0	0	0	0.200517	0	NA	NA	NA	NA	.	NA	NA	NA	NA	.
AT1G12900.3	1053	GAPA-2	glyceraldehyde 3-phosphate dehydrogenase A subunit 2	0.806812	0	0.993684	0	0	0	0	0	0	0	0	NA	NA	NA	NA	.	NA	NA	NA	NA	.
AT1G12910.1	1041	ATAN11, LWD1	Transducin/WD40 repeat-like superfamily protein	22.1981	26.8158	27.1072	27.9419	33.0887	31.5973	21.6206	22.7301	27.5755	30.876	23.9754	0.036946	0.956129	0.218557	0.104755	.	0.0468525	0.102018	0.208215	0.104755	.
AT1G12920.1	1305	ERF1-2	eukaryotic release factor 1-2	83.2527	83.9194	84.0937	71.4736	76.2412	81.8055	51.2947	47.7076	42.5732	76.5067	47.1918	0.538878	1	-0.0470916	0.0766327	.	4.68424e-05	0.000242448	-0.31196	0.0766327	.
AT1G12930.1	3018		ARM repeat superfamily protein	8.293	6.79665	7.36981	8.18022	5.62618	7.0375	5.69643	2.02984	4.2343	6.94797	3.98685	0.775701	1	-0.0694801	0.243853	.	0.0323789	0.075299	-0.521772	0.243853	.
AT1G12938.1	171		unknown protein; Has 30201 Blast hits to 17322 proteins in 780 species: Archae - 12; Bacteria - 1396; Metazoa - 17338; Fungi - 3422; Plants - 5037; Viruses - 0; Other Eukaryotes - 2996 (source: NCBI BLink).	0	0	0	0	0	0	0	0	0	0	0	NA	NA	NA	NA	.	NA	NA	NA	NA	.
AT1G12940.1	1509	ATNRT2.5, NRT2.5	nitrate transporter2.5	0	0	0	0.129209	0.302697	0	0.741788	1.13956	0.773003	0.143969	0.884785	0.159988	1	1.19414	0.849852	.	8.18858e-05	0.000404086	3.34741	0.849852	.
AT1G12950.1	1569	RSH2	root hair specific 2	8.90202	5.57569	7.72517	7.67968	6.73166	9.69365	5.02112	6.61675	8.7569	8.035	6.79826	0.508414	1	0.120446	0.182133	.	0.31033	0.448036	0.184779	0.182133	.
AT1G12960.1	315		Ribosomal protein L18e/L15 superfamily protein	0	0	0	0	0	0	0	0	0	0	0	NA	NA	NA	NA	.	NA	NA	NA	NA	.
AT1G12970.1	1395	PIRL3	plant intracellular ras group-related LRR 3	4.63722	3.48113	6.07995	3.83054	4.43446	5.57449	3.0721	5.60105	5.49627	4.61317	4.72314	0.920966	1	0.0233619	0.235461	.	0.266519	0.398801	0.261624	0.235461	.
AT1G12980.1	987	ESR1, DRN	Integrase-type DNA-binding superfamily protein	0.273881	0.096242	0.074627	0.445542	0.374922	0.245418	0.174522	0	0.738746	0.355294	0.304423	NA	NA	NA	NA	.	NA	NA	NA	NA	.
AT1G12990.1	1179		beta-1,4-N-acetylglucosaminyltransferase family protein	14.45	14.4175	15.5435	11.8414	14.1646	11.2322	8.22412	6.3276	7.66526	12.4127	7.40566	0.269326	1	-0.156242	0.141445	.	0.00182138	0.00641138	-0.441013	0.141445	.
AT1G13000.1	1206		Protein of unknown function (DUF707)	12.2674	10.9093	12.2983	13.7965	10.9426	14.7312	8.13898	6.92256	8.04454	13.1567	7.70203	0.330179	1	0.136807	0.140495	.	0.318726	0.456703	-0.140085	0.140495	.
AT1G13020.1	1650	EIF4B2	eukaryotic initiation factor 4B2	23.1754	23.595	24.5003	21.9693	21.1626	21.795	14.4355	15.3674	10.6646	21.6423	13.4892	0.824474	1	-0.0269837	0.121661	.	0.112453	0.20463	-0.193108	0.121661	.
AT1G13030.1	1827		sphere organelles protein-related	4.23211	5.44989	5.72039	4.01871	4.32276	3.88505	3.16088	2.17469	3.33585	4.07551	2.89047	0.251137	1	-0.182583	0.159101	.	0.0511045	0.109615	-0.310342	0.159101	.
AT1G13040.1	1554		Pentatricopeptide repeat (PPR-like) superfamily protein	2.20733	1.79129	2.68393	2.20333	2.28469	2.02108	1.74917	0.967672	2.03841	2.1697	1.58509	0.930339	1	0.0313279	0.358368	.	0.731506	0.821649	-0.122964	0.358368	.
AT1G13050.1	954		unknown protein; BEST Arabidopsis thaliana protein match is: unknown protein (TAIR:AT3G26350.1); Has 538 Blast hits to 510 proteins in 88 species: Archae - 0; Bacteria - 23; Metazoa - 81; Fungi - 36; Plants - 361; Viruses - 8; Other Eukaryotes - 29 (source: NCBI BLink).	2.41344	2.63717	1.96542	1.93758	0.834071	2.49566	0	0.446341	1.12546	1.75577	0.523935	0.673454	1	-0.322881	0.766187	.	0.0397051	0.0888508	-1.5759	0.766187	.
AT1G13050.2	558		unknown protein; FUNCTIONS IN: molecular_function unknown; INVOLVED IN: biological_process unknown; LOCATED IN: endomembrane system; EXPRESSED IN: 14 plant structures; EXPRESSED DURING: 9 growth stages; BEST Arabidopsis thaliana protein match is: unknown protein (TAIR:AT3G26350.1); Has 260 Blast hits to 259 proteins in 20 species: Archae - 0; Bacteria - 0; Metazoa - 0; Fungi - 0; Plants - 260; Vi…	0	0	0	0	1.48077	1.56706	0.845677	0	0	1.01594	0.281892	NA	NA	NA	NA	.	NA	NA	NA	NA	.
AT1G13060.1	825	PBE1	20S proteasome beta subunit E1	155.34	147.954	152.938	147.444	143.601	152.079	145.132	136.742	143.772	147.708	141.882	0.981278	1	0.00173967	0.0741335	.	0.00625955	0.0186324	0.202671	0.0741335	.
AT1G13060.2	897	PBE1	20S proteasome beta subunit E1	0	0	0	0	0	0	0	0	0	0	0	NA	NA	NA	NA	.	NA	NA	NA	NA	.
AT1G13080.1	1509	CYP71B2	cytochrome P450, family 71, subfamily B, polypeptide 2	18.9486	20.2953	18.8535	22.0083	19.2828	20.6118	11.6243	8.11678	13.1883	20.6343	10.9765	0.417746	1	0.0979495	0.120875	.	0.00454808	0.0141095	-0.342972	0.120875	.
AT1G13080.2	1155	CYP71B2	cytochrome P450, family 71, subfamily B, polypeptide 2	0.324928	0	0	0	0	0.568283	1.92756	5.59269	0	0.189428	2.50675	0.902991	1	0.176945	1.45176	.	0.121053	0.21711	2.25076	1.45176	.
AT1G13090.1	1473	CYP71B28	cytochrome P450, family 71, subfamily B, polypeptide 28	10.7005	7.50437	8.68818	11.5126	12.9261	9.80391	17.4344	18.7526	22.3695	11.4142	19.5189	0.0225837	0.796524	0.285697	0.125283	.	6.72442e-17	1.74872e-15	1.04634	0.125283	.
AT1G13100.1	1473	CYP71B29	cytochrome P450, family 71, subfamily B, polypeptide 29	3.07734	3.42441	2.89199	3.77604	4.02279	2.54897	2.34218	1.61875	3.25969	3.44927	2.40687	0.630283	1	0.112669	0.23408	.	0.857873	0.910996	-0.0419195	0.23408	.
AT1G13110.1	1515	CYP71B7	cytochrome P450, family 71 subfamily B, polypeptide 7	22.1182	24.5681	25.3233	36.286	30.9623	28.0382	52.6067	43.7733	51.6478	31.7621	49.3426	0.000148324	0.0503876	0.30784	0.0811415	.	4.84091e-33	4.11132e-31	0.971619	0.0811415	.
AT1G13120.1	1836			7.42062	7.44514	8.34736	7.66102	6.48128	8.10375	6.00323	5.25128	4.70977	7.41535	5.32143	0.954399	1	-0.00706298	0.123514	.	0.342478	0.482313	-0.11725	0.123514	.
AT1G13130.1	1659		Cellulase (glycosyl hydrolase family 5) protein	0.621937	0.543406	0.978964	0.675673	0.790161	0.595809	0.082105	0.196925	0.179268	0.687214	0.152766	0.987356	1	0.0109849	0.693168	.	0.0938746	0.177758	-1.16127	0.693168	.
AT1G13140.1	1605	CYP86C3	cytochrome P450, family 86, subfamily C, polypeptide 3	0	0	0	0	0	0	0	0	0	0	0	NA	NA	NA	NA	.	NA	NA	NA	NA	.
AT1G13140.2	1527	CYP86C3	cytochrome P450, family 86, subfamily C, polypeptide 3	0	0	0	0.060867	0.098052	0	0	0	0	0.052973	0	NA	NA	NA	NA	.	NA	NA	NA	NA	.
AT1G13150.1	1590	CYP86C4	cytochrome P450, family 86, subfamily C, polypeptide 4	0	0	0	0	0	0	0	0	0	0	0	NA	NA	NA	NA	.	NA	NA	NA	NA	.
AT1G13160.1	2415		ARM repeat superfamily protein	22.5495	23.1516	24.1625	20.6545	18.2533	21.6342	14.6869	11.3056	12.2877	20.1807	12.7601	0.140547	1	-0.122853	0.0833601	.	1.9208e-06	1.31464e-05	-0.396926	0.0833601	.
AT1G13170.1	2451	ORP1D	OSBP(oxysterol binding protein)-related protein 1D	13.6054	13.3251	14.2772	14.7566	12.5202	14.6292	10.4593	7.42243	6.40936	13.9687	8.09702	0.663982	1	0.05193	0.119538	.	0.0126223	0.0340918	-0.298158	0.119538	.
AT1G13170.2	2514	ORP1D	OSBP(oxysterol binding protein)-related protein 1D	0	0	0	0	0	0	0	0	0	0	0	NA	NA	NA	NA	.	NA	NA	NA	NA	.
AT1G13180.1	1284	DIS1, ARP3, ATARP3	Actin-like ATPase superfamily protein	11.229	6.35665	7.7634	7.60373	9.15902	6.70988	4.22613	3.22731	8.09958	7.82421	5.18434	0.964976	1	-0.0110609	0.2519	.	0.294557	0.430873	-0.264036	0.2519	.
AT1G13190.1	1722		RNA-binding (RRM/RBD/RNP motifs) family protein	20.3898	18.9216	22.3673	18.4874	16.3146	18.1448	20.752	17.7379	18.1497	17.6489	18.8798	0.3527	1	-0.0846405	0.0910735	.	0.00140898	0.00511533	0.29078	0.0910735	.
AT1G13195.1	783		RING/U-box superfamily protein	9.20419	9.2851	6.55769	8.19085	6.59392	8.51522	25.8639	31.9664	28.4054	7.76666	28.7452	0.791486	1	-0.0490177	0.185405	.	1.08135e-14	2.21465e-13	1.43305	0.185405	.
AT1G13195.2	669		RING/U-box superfamily protein	0	0	0	0	0	0	0	0	0	0	0	NA	NA	NA	NA	.	NA	NA	NA	NA	.
AT1G13200.1	1308		F-box and associated interaction domains-containing protein	0	0	0.097947	0.149482	0.231559	0.079417	0	0	0	0.153486	0	NA	NA	NA	NA	.	NA	NA	NA	NA	.
AT1G13210.1	3612	ACA.l	autoinhibited Ca2+/ATPase II	14.7372	12.4146	12.5428	15.6768	10.0512	12.9782	14.2209	9.84877	13.8452	12.902	12.6383	0.888682	1	-0.0178999	0.127881	.	0.232698	0.36031	0.152619	0.127881	.
AT1G13220.1	1176	LINC2	nuclear matrix constituent protein-related	1.39626	1.21968	1.4461	2.44452	0.710934	2.18421	2.41681	0	2.15614	1.77989	1.52432	0.875562	1	0.172594	1.10215	.	0.570935	0.695891	-0.62456	1.10215	.
AT1G13220.2	3387	LINC2	nuclear matrix constituent protein-related	5.78797	4.61321	5.21999	5.2239	5.15913	5.17842	5.65283	4.58463	3.93189	5.18715	4.72312	0.728238	1	0.0373295	0.107432	.	0.260591	0.392426	0.120861	0.107432	.
AT1G13230.1	1275		Leucine-rich repeat (LRR) family protein	0.253448	0.154519	0.052462	0.159142	0.275799	0.502545	0.259399	0.300466	0.196067	0.312495	0.251977	NA	NA	NA	NA	.	NA	NA	NA	NA	.
AT1G13245.1	126	RTFL17, DVL4	ROTUNDIFOLIA like 17	20.3309	15.2373	13.5524	10.6612	26.8314	27.5951	18.6818	0	53.8671	21.6959	24.183	0.802789	1	0.205243	0.821829	.	0.908766	0.945886	-0.0941777	0.821829	.
AT1G13250.1	1038	GATL3	galacturonosyltransferase-like 3	18.1624	18.1118	17.8185	19.6827	18.1619	15.6712	7.9267	8.54529	5.325	17.8386	7.26566	0.949249	1	-0.0094163	0.147939	.	2.25899e-05	0.000125577	-0.62691	0.147939	.
AT1G13260.1	1035	RAV1, EDF4	related to ABI3/VP1 1	89.8343	94.6266	86.7666	85.0358	84.8894	85.7538	40.9055	39.6653	40.4169	85.2263	40.3292	0.758036	1	-0.02486	0.0806983	.	2.05264e-10	2.59484e-09	-0.513027	0.0806983	.
AT1G13270.1	1110	MAP1C, MAP1B	methionine aminopeptidase 1B	41.2709	37.8001	38.6151	32.4793	38.7696	39.1922	39.3242	32.4798	36.6661	36.8137	36.1567	0.70882	1	-0.0353807	0.0947424	.	0.0409857	0.091161	0.193623	0.0947424	.
AT1G13270.2	852	MAP1C, MAP1B	methionine aminopeptidase 1B	0	8.38783	0	0	0	0	0	0	0	0	0	NA	NA	NA	NA	.	NA	NA	NA	NA	.
AT1G13280.1	765	AOC4	allene oxide cyclase 4	32.58	35.1414	28.3975	30.7059	40.721	29.4614	43.8463	46.6884	50.1879	33.6294	46.9076	0.658299	1	0.0492192	0.11129	.	6.83864e-08	5.8945e-07	0.600447	0.11129	.
AT1G13290.1	909	DOT5, WIP6	C2H2-like zinc finger protein	0	0	0	0	0	0	0	0	0	0	0	NA	NA	NA	NA	.	NA	NA	NA	NA	.
AT1G13300.1	1035	HRS1	myb-like transcription factor family protein	25.1905	27.77	25.4599	36.2214	30.41	30.4339	4.36047	2.98162	4.96061	32.3551	4.1009	0.0461122	1	0.278171	0.139479	.	8.35001e-25	4.01589e-23	-1.43435	0.139479	.
AT1G13310.1	1125		Endosomal targeting BRO1-like domain-containing protein	0.07988	0	0	0.102124	0	0	0.167147	0	0	0.0340413	0.0557157	NA	NA	NA	NA	.	NA	NA	NA	NA	.
AT1G13320.1	1764	PP2AA3	protein phosphatase 2A subunit A3	41.0197	38.974	41.4756	40.1351	41.7658	42.2414	32.34	27.0386	31.1872	41.3808	30.1886	0.512643	1	0.0541505	0.0827068	.	0.780647	0.85743	-0.0230319	0.0827068	.
AT1G13320.2	1614	PP2AA3	protein phosphatase 2A subunit A3	0	0	0	0	0	0	1.88636	0	0	0	0.628786	NA	NA	NA	NA	.	NA	NA	NA	NA	.
AT1G13330.1	681	AHP2	Arabidopsis Hop2 homolog	3.78736	4.72723	5.28009	2.40832	6.2616	3.95966	3.83291	3.84313	3.75614	4.20986	3.81073	0.769322	1	-0.112562	0.38383	.	0.963814	0.979792	0.0174135	0.38383	.
AT1G13340.1	1230		Regulator of Vps4 activity in the MVB pathway protein	4.26258	3.26125	2.43752	3.83793	2.5328	1.35343	28.9806	26.4078	33.0493	2.57472	29.4792	0.306225	1	-0.276152	0.269897	.	1.75149e-19	5.8571e-18	2.43658	0.269897	.
AT1G13350.1	2286		Protein kinase superfamily protein	5.15589	6.475	3.18925	5.54798	4.79759	3.70764	1.57424	0	3.97759	4.68441	1.85061	0.985846	1	0.0245814	1.38564	.	0.139136	0.242827	-2.04939	1.38564	.
AT1G13350.2	2367		Protein kinase superfamily protein	2.45186	0.330016	3.93181	3.7833	2.5135	3.26063	2.94595	3.21029	1.11174	3.18581	2.42266	0.554181	1	0.78859	1.33319	.	0.625667	0.740872	0.650377	1.33319	.
AT1G13360.1	585		unknown protein; BEST Arabidopsis thaliana protein match is: unknown protein (TAIR:AT3G25870.1); Has 69 Blast hits to 69 proteins in 16 species: Archae - 0; Bacteria - 0; Metazoa - 6; Fungi - 0; Plants - 63; Viruses - 0; Other Eukaryotes - 0 (source: NCBI BLink).	45.5238	53.9939	50.2489	80.7653	85.9629	80.7784	126.468	151.324	148.419	82.5022	142.07	4.4431e-09	2.37728e-05	0.529621	0.0902745	.	5.01093e-51	9.66162e-49	1.3564	0.0902745	.
AT1G13360.2	579		unknown protein; FUNCTIONS IN: molecular_function unknown; INVOLVED IN: biological_process unknown; LOCATED IN: cellular_component unknown; BEST Arabidopsis thaliana protein match is: unknown protein (TAIR:AT3G25870.1).	0	0	0	0	0	0	0	0	0	0	0	NA	NA	NA	NA	.	NA	NA	NA	NA	.
AT1G13360.3	534		unknown protein; FUNCTIONS IN: molecular_function unknown; INVOLVED IN: biological_process unknown; LOCATED IN: cellular_component unknown; BEST Arabidopsis thaliana protein match is: unknown protein (TAIR:AT3G25870.1).	0	0	0	0	0	0	0	0	0	0	0	NA	NA	NA	NA	.	NA	NA	NA	NA	.
AT1G13370.1	411		Histone superfamily protein	0.633973	0.364966	0	0.425141	0	0	0.574021	1.45009	2.62766	0.141714	1.55059	NA	NA	NA	NA	.	NA	NA	NA	NA	.
AT1G13380.1	567		Protein of unknown function (DUF1218)	44.6819	39.2713	46.1679	42.7638	34.7457	37.7337	41.0154	59.1207	53.7999	38.4144	51.312	0.56899	1	-0.0786301	0.138059	.	0.0055705	0.0168413	0.382706	0.138059	.
AT1G13390.1	531		unknown protein; BEST Arabidopsis thaliana protein match is: unknown protein (TAIR:AT1G68490.1); Has 114 Blast hits to 114 proteins in 18 species: Archae - 0; Bacteria - 0; Metazoa - 0; Fungi - 0; Plants - 114; Viruses - 0; Other Eukaryotes - 0 (source: NCBI BLink).	26.1254	19.0032	25.6775	21.7047	19.285	24.4182	21.147	22.1039	29.9262	21.8026	24.3924	0.922175	1	-0.0151002	0.154566	.	0.0294079	0.069538	0.33664	0.154566	.
AT1G13400.1	624	NUB, JGL	C2H2 and C2HC zinc fingers superfamily protein	0.344367	0.930082	0.72443	0.460907	0.951203	0.475147	1.19007	1.46151	0.827562	0.629086	1.15971	NA	NA	NA	NA	.	NA	NA	NA	NA	.
AT1G13410.1	1425		Tetratricopeptide repeat (TPR)-like superfamily protein	1.54682	1.65462	1.22812	0.937964	1.00427	1.43429	1.18473	0.271839	0.540577	1.12551	0.665714	0.683686	1	-0.229096	0.562285	.	0.208716	0.332313	-0.70685	0.562285	.
AT1G13420.1	996	ATST4B, ST4B	sulfotransferase 4B	52.1615	39.1983	32.0982	38.6783	47.7108	56.2049	4.63751	7.76394	8.23214	47.5313	6.87786	0.410332	1	0.178876	0.217265	.	7.85369e-13	1.31419e-11	-1.55642	0.217265	.
AT1G13430.1	1056	ATST4C, ST4C	sulfotransferase 4C	2.9848	4.74401	3.04031	3.01899	5.05164	3.27643	15.4937	20.9008	10.7818	3.78235	15.7254	0.761522	1	0.0797854	0.262899	.	7.38074e-11	9.86034e-10	1.71219	0.262899	.
AT1G13440.1	1017	GAPC-2, GAPC2	glyceraldehyde-3-phosphate dehydrogenase C2	2071	2240.13	2347.03	1838.07	1905.31	2071.58	1433.75	1434.13	1567.88	1938.32	1478.59	0.283024	1	-0.0959711	0.0893959	.	0.512601	0.645182	-0.0585358	0.0893959	.
AT1G13440.2	933	GAPC-2, GAPC2	glyceraldehyde-3-phosphate dehydrogenase C2	0	0.270452	0	0	0	0	0	0	0	0	0	NA	NA	NA	NA	.	NA	NA	NA	NA	.
AT1G13450.1	1221	GT-1	Homeodomain-like superfamily protein	12.3993	10.213	11.0986	13.8824	11.9354	9.78318	6.3768	10.2036	7.33081	11.867	7.97039	0.629	1	0.0954271	0.197517	.	0.740728	0.828962	-0.0653561	0.197517	.
AT1G13450.2	1086	GT-1	Homeodomain-like superfamily protein	0.816411	1.74802	0.468856	3.2138	0	3.3043	3.46695	2.49472	1.99575	2.1727	2.65247	0.993405	1	-0.00919431	1.11229	.	0.246493	0.376388	1.28905	1.11229	.
AT1G13450.3	837	GT-1	Homeodomain-like superfamily protein	0.319263	5.96774	1.63985	2.84184	0	2.55229	0.63805	0	1.55192	1.79805	0.72999	0.672077	1	-0.554285	1.30944	.	0.415123	0.554025	-1.06708	1.30944	.
AT1G13460.1	1479		Protein phosphatase 2A regulatory B subunit family protein	9.38141	8.29398	8.05409	9.41109	10.6455	11.512	6.91528	6.04369	7.72007	10.5229	6.89301	0.101272	1	0.233874	0.142718	.	0.906036	0.944258	-0.0168463	0.142718	.
AT1G13470.1	1140		Protein of unknown function (DUF1262)	0.221408	0	0.121806	0.09202	0	0.097704	0.152556	0.354984	0.450778	0.0632413	0.319439	NA	NA	NA	NA	.	NA	NA	NA	NA	.
AT1G13480.1	1164		Protein of unknown function (DUF1262)	3.29798	4.10536	3.74211	9.09285	5.55114	1.93898	25.1485	33.5862	27.2287	5.52766	28.6545	0.509454	1	0.250543	0.37979	.	2.64997e-09	2.84142e-08	2.26048	0.37979	.
AT1G13485.1	174		unknown protein; FUNCTIONS IN: molecular_function unknown; INVOLVED IN: biological_process unknown; LOCATED IN: cellular_component unknown; Has 0 Blast hits to 0 proteins in 0 species (source: NCBI BLink).	0	0	0	0	0	0	0	0	0	0	0	NA	NA	NA	NA	.	NA	NA	NA	NA	.
AT1G13490.1	1092		Protein of unknown function (DUF1262)	0	0	0	0	0	0	0.351611	0	0.127786	0	0.159799	NA	NA	NA	NA	.	NA	NA	NA	NA	.
AT1G13500.1	1161		Protein of unknown function (DUF1262)	0.531033	0.542436	0.437494	0.672932	0.654757	0.40465	0	0.356187	0.111536	0.577446	0.155908	0.877356	1	0.127221	0.824384	.	0.188749	0.307937	-1.08348	0.824384	.
AT1G13510.1	1143		Protein of unknown function (DUF1262)	1.84833	1.89816	2.18884	3.34313	2.38849	2.03909	0	0	0	2.59024	0	0.634202	1	0.271542	0.570682	.	2.27517e-09	2.4605e-08	-3.41087	0.570682	.
AT1G13520.1	1164		Protein of unknown function (DUF1262)	1.9141	1.2638	1.01256	9.94134	4.58717	0.508383	42.8843	54.9986	55.0739	5.0123	50.9856	0.278741	1	0.773931	0.714518	.	8.96955e-08	7.54881e-07	3.82014	0.714518	.
AT1G13530.1	1158		Protein of unknown function (DUF1262)	3.10832	3.10739	3.1043	3.32503	1.5867	1.80477	0.986082	0.762067	0.363747	2.23883	0.703965	0.478755	1	-0.344583	0.486488	.	0.00830894	0.0237801	-1.28396	0.486488	.
AT1G13540.1	1146		Protein of unknown function (DUF1262)	1.25881	0.651614	0.707992	1.77367	0.337431	0.627527	0	0	0	0.912877	0	0.899146	1	-0.0962034	0.759061	.	0.000557227	0.0022527	-2.61999	0.759061	.
AT1G13550.1	1167		Protein of unknown function (DUF1262)	0.169834	0	0.141393	0.542447	0	0	0.354766	0	0.259099	0.180816	0.204622	NA	NA	NA	NA	.	NA	NA	NA	NA	.
AT1G13560.1	1170	AAPT1, ATAAPT1	aminoalcoholphosphotransferase 1	62.146	61.4593	57.89	51.5206	42.2643	57.6033	26.0699	33.5194	39.9912	50.4627	33.1935	0.244739	1	-0.15778	0.13564	.	0.0160379	0.0417063	-0.326629	0.13564	.
AT1G13560.2	1041	AAPT1, ATAAPT1	aminoalcoholphosphotransferase 1	0	0	0	0	18.3194	0	11.0533	0	0	6.10646	3.68444	NA	NA	NA	NA	.	NA	NA	NA	NA	.
AT1G13570.1	1251		F-box/RNI-like superfamily protein	10.3486	8.68095	8.34609	9.44505	9.1904	8.25201	6.24782	5.66952	5.87453	8.96248	5.93062	0.966414	1	0.00688772	0.163581	.	0.158914	0.270013	-0.230441	0.163581	.
AT1G13580.1	720	LAG13	LAG1 longevity assurance homolog 3	0	0	0	0	4.84011	0	0	0	0	1.61337	0	NA	NA	NA	NA	.	NA	NA	NA	NA	.
AT1G13580.2	927	LAG13	LAG1 longevity assurance homolog 3	10.1967	7.12472	9.92387	9.91928	6.55097	9.78915	6.29687	6.55987	6.08547	8.75313	6.31407	0.962294	1	-0.012248	0.259079	.	0.58145	0.704335	-0.142822	0.259079	.
AT1G13590.1	264	ATPSK1, PSK1	phytosulfokine 1 precursor	32.6773	61.887	42.4723	33.5662	48.1114	33.3996	13.4021	34.4622	12.1546	38.3591	20.0063	0.757568	1	-0.109221	0.353836	.	0.149299	0.256671	-0.510236	0.353836	.
AT1G13600.1	591	AtbZIP58, bZIP58	basic leucine-zipper 58	3.68365	4.77588	4.11496	3.57997	4.61615	2.70281	0	0	0.266999	3.63298	0.0889997	0.827203	1	-0.136483	0.625237	.	2.61159e-06	1.7434e-05	-2.93813	0.625237	.
AT1G13605.1	312		Encodes a defensin-like (DEFL) family protein.	0	0	0	0	0	0	0	0	0	0	0	NA	NA	NA	NA	.	NA	NA	NA	NA	.
AT1G13607.1	219		Defensin-like (DEFL) family protein	0	0	0	0	0	0	0	0	0	0	0	NA	NA	NA	NA	.	NA	NA	NA	NA	.
AT1G13608.1	237		Defensin-like (DEFL) family protein	0	0	0	0	0	0	0	0	0	0	0	NA	NA	NA	NA	.	NA	NA	NA	NA	.
AT1G13609.1	237		Defensin-like (DEFL) family protein	0	0	0	0	0	0	0	0	0	0	0	NA	NA	NA	NA	.	NA	NA	NA	NA	.
AT1G13609.2	138		Defensin-like (DEFL) family protein	0	0	0	0	0	0	0	0	0	0	0	NA	NA	NA	NA	.	NA	NA	NA	NA	.
AT1G13610.1	1077		alpha/beta-Hydrolases superfamily protein	0.76519	0.980907	0.561317	2.16313	1.55198	0.254973	0.65523	0	0.473023	1.32336	0.376084	0.739969	1	0.273842	0.825088	.	0.29224	0.428157	-0.868999	0.825088	.
AT1G13610.2	777		alpha/beta-Hydrolases superfamily protein	0	0.953878	0	0	0	0.696938	0	0	0	0.232313	0	NA	NA	NA	NA	.	NA	NA	NA	NA	.
AT1G13620.1	330	RGF2	Encodes a root meristem growth factor (RGF). Belongs to a family of functionally redundant homologous peptides that are secreted, tyrosine-sulfated, and expressed mainly in the stem cell area and the innermost layer of central columella cells. RGFs are required for maintenance of the root stem cell niche and transit amplifying cell proliferation. Members of this family include: At5g60810 (RGF1), …	2.45862	1.13924	2.53134	1.34559	0	2.39158	0	0	0	1.24572	0	NA	NA	NA	NA	.	NA	NA	NA	NA	.
AT1G13630.1	2421		Tetratricopeptide repeat (TPR)-like superfamily protein	0	0	0	0	0	0	0	0	0	0	0	NA	NA	NA	NA	.	NA	NA	NA	NA	.
AT1G13630.2	2397		Tetratricopeptide repeat (TPR)-like superfamily protein	0.80079	0.687514	0.822586	0.754144	0.737884	0.775297	0.523132	0.151051	0.42511	0.755775	0.366431	0.972908	1	0.0185585	0.546458	.	0.251031	0.381493	-0.627251	0.546458	.
AT1G13635.1	936		DNA glycosylase superfamily protein	1.33838	1.27122	1.37627	1.15187	1.02743	1.74944	0.575585	0.907653	1.54774	1.30958	1.01033	0.990544	1	0.00720525	0.60798	.	0.921824	0.954246	-0.0596649	0.60798	.
AT1G13640.1	1869		Phosphatidylinositol 3- and 4-kinase family protein	23.6203	20.0018	23.1524	26.4839	26.7358	22.8088	18.322	17.7312	19.3404	25.3428	18.4645	0.0547829	1	0.160678	0.0836604	.	0.470568	0.607095	0.0603656	0.0836604	.
AT1G13650.2	861		BEST Arabidopsis thaliana protein match is: 18S pre-ribosomal assembly protein gar2-related (TAIR:AT2G03810.4); Has 3688 Blast hits to 1629 proteins in 255 species: Archae - 22; Bacteria - 222; Metazoa - 684; Fungi - 292; Plants - 62; Viruses - 14; Other Eukaryotes - 2392 (source: NCBI BLink).	2.48178	3.50481	3.99013	4.76987	4.53536	4.92314	1.0796	0.500283	1.04309	4.74279	0.874324	0.466619	1	0.385056	0.528929	.	0.0336944	0.0778	-1.12329	0.528929	.
AT1G13670.1	678		unknown protein; Has 22 Blast hits to 22 proteins in 7 species: Archae - 0; Bacteria - 0; Metazoa - 0; Fungi - 0; Plants - 22; Viruses - 0; Other Eukaryotes - 0 (source: NCBI BLink).	13.6658	18.1779	15.7779	22.5737	19.097	21.7798	8.132	7.66605	5.57226	21.1502	7.12343	0.0755813	1	0.313941	0.176677	.	0.00190263	0.00665251	-0.548587	0.176677	.
AT1G13680.1	1041		PLC-like phosphodiesterases superfamily protein	0	0	0	0.106189	0	0	0	0	0	0.0353963	0	NA	NA	NA	NA	.	NA	NA	NA	NA	.
AT1G13690.1	534	ATE1	ATPase E1	22.6224	27.3461	30.3506	26.658	26.5206	30.5939	14.4359	17.2987	23.0375	27.9242	18.2574	0.5226	1	0.106922	0.167237	.	0.5734	0.697664	-0.0941629	0.167237	.
AT1G13700.1	807	PGL1	6-phosphogluconolactonase 1	10.3095	10.4651	8.16181	8.37043	8.95195	8.19635	5.01697	8.71894	5.09443	8.50624	6.27678	0.656065	1	-0.0857666	0.192581	.	0.45191	0.589339	-0.144866	0.192581	.
AT1G13710.1	1554	CYP78A5, KLU	cytochrome P450, family 78, subfamily A, polypeptide 5	12.8361	9.34008	12.2669	11.9751	11.9481	10.9672	20.286	17.7177	19.9536	11.6301	19.3191	0.616523	1	0.0534426	0.106718	.	3.25007e-13	5.61857e-12	0.77729	0.106718	.
AT1G13730.1	1287		Nuclear transport factor 2 (NTF2) family protein with RNA binding (RRM-RBD-RNP motifs) domain	28.069	29.4905	28.1038	24.8476	24.9507	27.3184	16.0716	13.115	14.5053	25.7056	14.5639	0.546373	1	-0.0590657	0.09792	.	0.000178243	0.000810273	-0.367005	0.09792	.
AT1G13740.1	1047	AFP2	ABI five binding protein 2	8.4418	6.15891	7.96688	7.50413	6.11184	6.63474	6.05881	7.87314	3.91514	6.75024	5.94903	0.794688	1	-0.0535403	0.205744	.	0.850264	0.906825	0.0388408	0.205744	.
AT1G13750.1	1842		Purple acid phosphatases superfamily protein	6.44806	5.94534	4.46215	8.00597	6.12291	4.80447	3.77452	3.24479	4.45057	6.31112	3.82329	0.398184	1	0.133845	0.158421	.	0.438223	0.575848	-0.122807	0.158421	.
AT1G13755.1	360		Defensin-like (DEFL) family protein	0	0	0	0	0	0	0	0	0	0	0	NA	NA	NA	NA	.	NA	NA	NA	NA	.
AT1G13760.1	198		unknown protein; FUNCTIONS IN: molecular_function unknown; INVOLVED IN: biological_process unknown; LOCATED IN: endomembrane system; Has 30201 Blast hits to 17322 proteins in 780 species: Archae - 12; Bacteria - 1396; Metazoa - 17338; Fungi - 3422; Plants - 5037; Viruses - 0; Other Eukaryotes - 2996 (source: NCBI BLink).	0	0	0	0	0	0	0	0	0	0	0	NA	NA	NA	NA	.	NA	NA	NA	NA	.
AT1G13770.1	1323	RUS3	Protein of unknown function, DUF647	8.27559	8.08519	9.97935	8.22688	7.84805	7.27372	5.60315	9.94276	6.77637	7.78288	7.44076	0.640111	1	-0.083064	0.17766	.	0.727866	0.818978	0.0618197	0.17766	.
AT1G13770.2	1062	RUS3	Protein of unknown function, DUF647	2.57735	0	0	0	0	0	0	0	0	0	0	NA	NA	NA	NA	.	NA	NA	NA	NA	.
AT1G13780.1	1371		F-box/RNI-like/FBD-like domains-containing protein	3.34016	4.01878	3.22105	3.17633	4.36315	4.42773	2.14354	2.44937	4.17331	3.98907	2.92208	0.574362	1	0.141427	0.25181	.	0.879727	0.926419	-0.0381027	0.25181	.
AT1G13790.1	2211		XH/XS domain-containing protein	1.41913	1.53957	1.54564	1.03046	1.34978	1.07284	1.12726	0.649823	0.826313	1.15102	0.867797	0.426759	1	-0.225387	0.283595	.	0.274955	0.408226	-0.309607	0.283595	.
AT1G13800.1	2652		Tetratricopeptide repeat (TPR)-like superfamily protein	1.02704	0.899324	0.945485	0.760836	0.901198	1.09042	0.436349	0.502502	0.683022	0.917486	0.540624	0.972001	1	-0.0147519	0.420291	.	0.369447	0.510443	-0.377215	0.420291	.
AT1G13810.1	912		Restriction endonuclease, type II-like superfamily protein	6.77977	7.09138	8.93402	5.01376	7.86807	6.67927	8.78142	8.04085	9.60378	6.52036	8.80868	0.52998	1	-0.121621	0.193652	.	0.0363603	0.0827082	0.40529	0.193652	.
AT1G13820.1	1020		alpha/beta-Hydrolases superfamily protein	37.6917	31.548	34.2918	37.6348	39.5924	39.4296	25.0987	16.0499	20.9619	38.8856	20.7035	0.171736	1	0.144548	0.105769	.	0.00997235	0.0278228	-0.272543	0.105769	.
AT1G13830.1	594		Carbohydrate-binding X8 domain superfamily protein	5.46831	10.1441	4.22352	8.20091	6.53954	6.81048	1.85817	7.17276	3.23256	7.18364	4.08783	0.68689	1	0.154644	0.383658	.	0.431903	0.569782	-0.301532	0.383658	.
AT1G13860.2	1344	QUL1	QUASIMODO2 LIKE 1	0	0	0	2.37036	0	0	0	0	0	0.790119	0	NA	NA	NA	NA	.	NA	NA	NA	NA	.
AT1G13860.4	1812	QUL1	QUASIMODO2 LIKE 1	7.44802	8.73068	8.76614	6.43178	6.42855	7.39072	4.85214	3.93404	4.55808	6.75035	4.44809	0.319787	1	-0.170252	0.171126	.	0.0305631	0.071778	-0.370097	0.171126	.
AT1G13870.1	909	DRL1, AtKTI12	calmodulin binding;purine nucleotide binding	17.9191	16.3937	20.4305	19.4767	12.4058	16.7398	7.45896	8.37506	6.45758	16.2074	7.43054	0.589521	1	-0.0827008	0.153283	.	0.000125668	0.000593721	-0.58781	0.153283	.
AT1G13880.1	1275		ELM2 domain-containing protein	15.7858	13.8322	12.7604	17.3831	15.1178	14.5922	8.14584	4.67866	5.07383	15.6977	5.96611	0.293606	1	0.151681	0.144425	.	3.9644e-05	0.000208518	-0.59352	0.144425	.
AT1G13890.1	792	SNAP30, ATSNAP30	soluble N-ethylmaleimide-sensitive factor adaptor protein 30	0	0	0	0	0	0	0	0	0	0	0	NA	NA	NA	NA	.	NA	NA	NA	NA	.
AT1G13900.1	1971		Purple acid phosphatases superfamily protein	12.0725	11.6798	12.7752	11.6931	14.456	13.4159	12.4567	10.0868	13.7434	13.1883	12.0956	0.251488	1	0.109378	0.0953814	.	0.00816179	0.0234531	0.252313	0.0953814	.
AT1G13910.1	993		Leucine-rich repeat (LRR) family protein	2.86314	3.44722	2.89141	2.31452	3.67935	2.18791	5.16878	2.82786	5.26193	2.72726	4.41952	0.742083	1	-0.0969809	0.294688	.	0.0416293	0.0923935	0.600341	0.294688	.
AT1G13920.1	1038		Remorin family protein	0.620084	0.930682	1.14914	1.5459	1.49519	1.12717	0.695249	0	0.694842	1.38942	0.463364	0.541414	1	0.468217	0.766719	.	0.259469	0.391094	-0.864589	0.766719	.
AT1G13930.1	468		Involved in response to salt stress. Knockout mutants are hypersensitive to salt stress.	387.768	453.463	376.926	565.083	536.582	562.563	608.458	855.581	785.794	554.743	749.944	0.0229731	0.798165	0.314821	0.138451	.	3.18366e-11	4.45337e-10	0.919012	0.138451	.
AT1G13940.1	3018		Plant protein of unknown function (DUF863)	5.24338	4.84356	5.24583	5.31193	4.55902	4.69233	5.81554	4.85938	5.65289	4.85443	5.4426	0.839163	1	-0.0218741	0.107773	.	0.00453488	0.0140885	0.305897	0.107773	.
AT1G13950.1	477	EIF-5A, ELF5A-1, ATELF5A-1, EIF5A	eukaryotic elongation factor 5A-1	11.1812	13.2379	9.14945	11.8158	14.9636	11.3079	5.18066	2.16872	1.63979	12.6958	2.99639	0.75708	1	0.139907	0.452309	.	0.0216074	0.0537473	-1.03904	0.452309	.
AT1G13960.1	1545	WRKY4	WRKY DNA-binding protein 4	10.157	9.5534	9.69044	13.1564	9.00245	10.4705	14.2696	14.4949	15.9034	10.8765	14.8893	0.224341	1	0.136585	0.11241	.	1.8364e-11	2.63953e-10	0.755221	0.11241	.
AT1G13960.2	1464	WRKY4	WRKY DNA-binding protein 4	0	0	0	0	0.46191	0	0	0	0.260108	0.15397	0.0867027	NA	NA	NA	NA	.	NA	NA	NA	NA	.
AT1G13970.1	1515		Protein of unknown function (DUF1336)	3.40201	3.59242	3.06142	2.38848	3.37188	3.48678	1.22162	2.05459	1.28519	3.08238	1.52047	0.83458	1	-0.061821	0.296032	.	0.0537724	0.114225	-0.570948	0.296032	.
AT1G13980.1	4356	GN, VAN7, EMB30	sec7 domain-containing protein	9.83352	9.37586	9.51862	9.50101	8.71722	10.564	12.9797	7.58024	11.1623	9.59407	10.5741	0.860566	1	0.0203211	0.115688	.	0.0087877	0.0249303	0.303127	0.115688	.
AT1G13990.1	834		unknown protein; FUNCTIONS IN: molecular_function unknown; INVOLVED IN: biological_process unknown; LOCATED IN: chloroplast; EXPRESSED IN: 23 plant structures; EXPRESSED DURING: 13 growth stages; CONTAINS InterPro DOMAIN/s: Protein of unknown function DUF3110 (InterPro:IPR021503); Has 25 Blast hits to 25 proteins in 8 species: Archae - 0; Bacteria - 0; Metazoa - 0; Fungi - 0; Plants - 25; Viruses…	6.6192	9.14626	7.3179	16.6685	11.8316	8.28445	34.0427	25.6476	43.2621	12.2615	34.3175	0.0237862	0.818444	0.457802	0.202517	.	1.22e-17	3.46292e-16	1.73173	0.202517	.
AT1G13990.2	918		unknown protein; FUNCTIONS IN: molecular_function unknown; INVOLVED IN: biological_process unknown; LOCATED IN: chloroplast; EXPRESSED IN: 23 plant structures; EXPRESSED DURING: 13 growth stages; CONTAINS InterPro DOMAIN/s: Protein of unknown function DUF3110 (InterPro:IPR021503); Has 6 Blast hits to 6 proteins in 2 species: Archae - 0; Bacteria - 0; Metazoa - 0; Fungi - 0; Plants - 6; Viruses - …	0.342492	0	0	0	0	0.179787	0.2426	0	0	0.059929	0.0808667	NA	NA	NA	NA	.	NA	NA	NA	NA	.
AT1G13990.3	927		unknown protein; FUNCTIONS IN: molecular_function unknown; INVOLVED IN: biological_process unknown; LOCATED IN: chloroplast; EXPRESSED IN: 23 plant structures; EXPRESSED DURING: 13 growth stages; CONTAINS InterPro DOMAIN/s: Protein of unknown function DUF3110 (InterPro:IPR021503); Has 4 Blast hits to 4 proteins in 1 species: Archae - 0; Bacteria - 0; Metazoa - 0; Fungi - 0; Plants - 4; Viruses - …	0	0	0	0	0	0	0	0	0	0	0	NA	NA	NA	NA	.	NA	NA	NA	NA	.
AT1G14000.1	1317	VIK	VH1-interacting kinase	39.3321	34.5003	39.3327	46.0202	35.4412	37.8375	34.8287	39.9014	44.5362	39.7663	39.7554	0.312127	1	0.0886713	0.0877266	.	0.000154263	0.000711231	0.331967	0.0877266	.
AT1G14010.1	639		emp24/gp25L/p24 family/GOLD family protein	50.9725	47.3581	43.6023	49.4725	53.8537	48.0683	39.0614	42.0584	48.0083	50.4648	43.0427	0.535166	1	0.0671011	0.108203	.	0.270349	0.403065	0.119268	0.108203	.
AT1G14020.1	1500		O-fucosyltransferase family protein	13.0588	11.8637	10.9001	10.3643	9.80119	11.4199	6.20239	5.32667	5.33597	10.5285	5.62168	0.54353	1	-0.0799147	0.13155	.	0.000517832	0.00211072	-0.456658	0.13155	.
AT1G14030.1	1449		Rubisco methyltransferase family protein	20.484	20.6947	23.6799	18.7696	16.3998	20.2581	10.2667	4.19354	5.90851	18.4758	6.78957	0.520819	1	-0.128504	0.200137	.	8.02103e-07	5.82907e-06	-0.987645	0.200137	.
AT1G14040.1	2442		EXS (ERD1/XPR1/SYG1) family protein	9.41667	10.6002	7.01069	9.9796	7.22491	8.30701	12.5825	7.79001	6.24329	8.50384	8.87195	0.876904	1	-0.0314715	0.20318	.	0.436411	0.574137	0.158129	0.20318	.
AT1G14048.1	306		GCK domain-containing protein	0	0	0	0	0	0	0	0	0	0	0	NA	NA	NA	NA	.	NA	NA	NA	NA	.
AT1G14060.1	540		GCK domain-containing protein	34.436	31.7493	42.0515	30.3479	28.4575	27.9989	47.129	37.3341	43.3647	28.9348	42.6093	0.230619	1	-0.153554	0.128093	.	0.00039692	0.00166534	0.453722	0.128093	.
AT1G14070.1	1530	FUT7	fucosyltransferase 7	2.57021	2.76952	2.61029	4.2834	3.91603	3.41749	1.81142	1.92315	2.10178	3.87231	1.94545	0.105959	1	0.405595	0.25089	.	0.897245	0.938354	-0.0324005	0.25089	.
AT1G14080.1	1560	FUT6, ATFUT6	fucosyltransferase 6	4.71819	3.6798	4.88284	3.09503	3.6784	4.32753	0.659888	0	0.27446	3.70032	0.311449	0.843124	1	-0.149036	0.753091	.	0.000101475	0.000489249	-2.92729	0.753091	.
AT1G14100.1	1551	FUT8	fucosyltransferase 8	0	0	0	0	0	0	0	0	0	0	0	NA	NA	NA	NA	.	NA	NA	NA	NA	.
AT1G14110.1	1425	FUT9, ATFUT9	fucosyltransferase 9	0	0	0	0	0	0	0	0	0	0	0	NA	NA	NA	NA	.	NA	NA	NA	NA	.
AT1G14120.1	939		2-oxoglutarate (2OG) and Fe(II)-dependent oxygenase superfamily protein	12.8517	17.047	12.7251	12.7941	14.8572	12.451	12.7845	14.1628	13.5355	13.3674	13.4943	0.924768	1	-0.0129185	0.136806	.	0.0767407	0.151583	0.242135	0.136806	.
AT1G14130.1	927		2-oxoglutarate (2OG) and Fe(II)-dependent oxygenase superfamily protein	8.31153	5.85702	6.76743	5.64821	6.57532	5.42714	10.3109	9.15529	12.885	5.88356	10.7837	0.48333	1	-0.119683	0.170743	.	1.14018e-05	6.76334e-05	0.749342	0.170743	.
AT1G14140.1	918		Mitochondrial substrate carrier family protein	13.1556	12.6165	13.6602	12.798	13.3755	13.8941	9.51457	8.94875	8.82527	13.3558	9.0962	0.727603	1	0.0543359	0.155996	.	0.673836	0.778626	-0.0656571	0.155996	.
AT1G14150.1	573	PQL1, PQL2	PsbQ-like 2	49.7394	65.3029	56.3597	69.0414	64.8585	54.0061	52.9494	45.7709	42.0753	62.6353	46.9319	0.216745	1	0.128682	0.104177	.	0.801543	0.873309	0.0261848	0.104177	.
AT1G14150.2	489	PQL1, PQL2	PsbQ-like 2	0	0	1.75249	0	0	0	0	0	0	0	0	NA	NA	NA	NA	.	NA	NA	NA	NA	.
AT1G14160.1	630		Uncharacterised protein family (UPF0497)	18.5762	13.8988	13.5122	16.3106	16.0644	16.7419	2.31287	0	2.5449	16.3723	1.61926	0.900451	1	0.106703	0.852997	.	0.00219354	0.00752944	-2.61247	0.852997	.
AT1G14170.1	1365		RNA-binding KH domain-containing protein	4.71854	1.12628	6.04731	5.71889	9.27086	4.40241	1.88464	4.08767	6.96028	6.46406	4.31087	0.618729	1	0.67962	1.36565	.	0.770851	0.850444	0.397762	1.36565	.
AT1G14170.2	1341		RNA-binding KH domain-containing protein	0	0	0	0	0	0	0	0	2.45351	0	0.817837	NA	NA	NA	NA	.	NA	NA	NA	NA	.
AT1G14170.3	1440		RNA-binding KH domain-containing protein	10.2652	11.0352	8.20183	11.2845	3.70108	11.8509	11.6519	5.47891	6.67254	8.94549	7.93445	0.699771	1	-0.174296	0.451978	.	0.964201	0.979912	-0.0202859	0.451978	.
AT1G14180.1	1047		RING/U-box superfamily protein	5.17073	4.78491	5.76998	4.44906	4.42765	4.1301	2.64033	0	1.04647	4.3356	1.22893	0.866393	1	-0.160651	0.954876	.	0.036712	0.0833025	-1.99469	0.954876	.
AT1G14180.2	894		RING/U-box superfamily protein	0	0	0.215432	0	1.52946	0	0	2.94126	0	0.509819	0.980419	NA	NA	NA	NA	.	NA	NA	NA	NA	.
AT1G14185.1	1512		Glucose-methanol-choline (GMC) oxidoreductase family protein	2.2985	1.71223	2.09421	2.466	3.20504	2.60145	0.094612	0	0.278259	2.7575	0.12429	0.536276	1	0.335845	0.543039	.	5.41457e-07	4.04477e-06	-2.72117	0.543039	.
AT1G14190.1	1506		Glucose-methanol-choline (GMC) oxidoreductase family protein	1.34632	1.00243	1.22702	1.69351	0.875221	0.574078	0.368408	0	0.613152	1.0476	0.327187	0.831751	1	-0.169953	0.799943	.	0.0484594	0.104898	-1.57854	0.799943	.
AT1G14200.1	540		RING/U-box superfamily protein	26.3205	31.981	32.6262	35.0383	36.1817	32.9571	84.4926	95.7284	92.4211	34.7257	90.8807	0.0875766	1	0.198599	0.116254	.	1.16651e-32	9.67659e-31	1.38356	0.116254	.
AT1G14205.1	498		Ribosomal L18p/L5e family protein	2.97443	2.8052	2.81657	3.38219	1.89957	2.19896	0.856248	1.00026	0.6061	2.49357	0.820871	0.806153	1	-0.18691	0.761677	.	0.205678	0.328674	-0.963931	0.761677	.
AT1G14210.1	744		Ribonuclease T2 family protein	78.9096	94.8715	71.0792	70.7691	87.0045	75.1461	59.5521	44.993	50.9848	77.6399	51.8433	0.771107	1	-0.0307909	0.105837	.	0.041936	0.0928912	-0.215289	0.105837	.
AT1G14220.1	687		Ribonuclease T2 family protein	4.60396	6.00445	3.59418	2.74701	2.44648	2.03907	0	0	0	2.41085	0	0.335221	1	-0.606158	0.629023	.	2.04361e-08	1.91579e-07	-3.52773	0.629023	.
AT1G14225.1	135		unknown protein; Has 30201 Blast hits to 17322 proteins in 780 species: Archae - 12; Bacteria - 1396; Metazoa - 17338; Fungi - 3422; Plants - 5037; Viruses - 0; Other Eukaryotes - 2996 (source: NCBI BLink).	0	0	0	0	0	0	0	0	0	0	0	NA	NA	NA	NA	.	NA	NA	NA	NA	.
AT1G14230.1	1512		GDA1/CD39 nucleoside phosphatase family protein	15.634	12.5544	14.9056	15.5288	13.7684	15.5005	15.5265	6.75507	13.0315	14.9325	11.771	0.655579	1	0.0809212	0.181427	.	0.963051	0.979481	-0.0084046	0.181427	.
AT1G14240.1	1452		GDA1/CD39 nucleoside phosphatase family protein	3.41083	2.33388	4.0721	3.38467	2.49431	2.6084	1.06081	0	0.627463	2.82913	0.562757	0.914667	1	-0.0938616	0.875951	.	0.0129399	0.034787	-2.17711	0.875951	.
AT1G14240.3	1440		GDA1/CD39 nucleoside phosphatase family protein	0	0	0	0	0	0	0	0.253547	0	0	0.0845157	NA	NA	NA	NA	.	NA	NA	NA	NA	.
AT1G14250.1	1467		GDA1/CD39 nucleoside phosphatase family protein	0	0	0	0.067329	0.1099	0	0	0	0	0.0590763	0	NA	NA	NA	NA	.	NA	NA	NA	NA	.
AT1G14260.1	798		RING/FYVE/PHD zinc finger superfamily protein	1.01861	0.608912	0.104269	1.99967	1.27016	0.512031	0.982396	2.31671	0.518135	1.26062	1.27241	0.266291	1	0.82103	0.738572	.	0.168916	0.282715	1.01605	0.738572	.
AT1G14270.1	1062		CAAX amino terminal protease family protein	38.342	31.5929	37.9278	35.2654	29.4209	32.6223	19.239	9.57034	13.5702	32.4362	14.1265	0.669903	1	-0.0621672	0.145836	.	9.85148e-06	5.92386e-05	-0.644655	0.145836	.
AT1G14270.2	744		CAAX amino terminal protease family protein	0.492559	0	2.69064	0	1.05626	0.972759	0	0	0	0.67634	0	NA	NA	NA	NA	.	NA	NA	NA	NA	.
AT1G14270.3	684		CAAX amino terminal protease family protein	0	8.45009	0	0	0	0	0	15.8794	0	0	5.29314	NA	NA	NA	NA	.	NA	NA	NA	NA	.
AT1G14280.1	1329	PKS2	phytochrome kinase substrate 2	20.1013	18.8519	23.2317	25.9045	26.2703	24.6522	20.441	19.5861	18.3098	25.609	19.4456	0.0127856	0.630501	0.251137	0.100871	.	0.0721405	0.144308	0.181389	0.100871	.
AT1G14290.1	780	SBH2	sphingoid base hydroxylase 2	59.2596	47.35	54.1918	55.3687	64.6146	60.9107	28.0435	19.3335	21.6297	60.298	23.0022	0.2265	1	0.137544	0.113727	.	1.51318e-08	1.44511e-07	-0.6437	0.113727	.
AT1G14300.1	1020		ARM repeat superfamily protein	15.4084	15.1332	17.5428	15.3015	11.0989	14.8747	8.74542	13.2426	16.1959	13.7584	12.728	0.484904	1	-0.127706	0.182846	.	0.945848	0.969317	-0.0124192	0.182846	.
AT1G14300.2	1134		ARM repeat superfamily protein	0	0	0	0.21367	0	0	0	0	0	0.0712233	0	NA	NA	NA	NA	.	NA	NA	NA	NA	.
AT1G14310.1	765		Haloacid dehalogenase-like hydrolase (HAD) superfamily protein	11.2813	14.6814	9.73655	15.6652	14.0135	13.2346	9.61562	2.77083	6.08683	14.3044	6.15776	0.48815	1	0.206177	0.297405	.	0.044224	0.0972747	-0.598367	0.297405	.
AT1G14315.1	579		F-box and associated interaction domains-containing protein	0	0	0	0	0	0.255328	0	0	0	0.0851093	0	NA	NA	NA	NA	.	NA	NA	NA	NA	.
AT1G14315.2	912		F-box and associated interaction domains-containing protein	0	0	0.101052	0	0	0	0	0	0	0	0	NA	NA	NA	NA	.	NA	NA	NA	NA	.
AT1G14320.1	663	SAC52, RPL10, RPL10A	Ribosomal protein L16p/L10e family protein	1616.83	1676.77	1662.11	1370.36	1547.28	1690.18	1535.16	1671.35	1547.15	1535.94	1584.55	0.464193	1	-0.0575665	0.078647	.	0.00796147	0.0229669	0.208705	0.078647	.
AT1G14320.2	492	SAC52, RPL10A	Ribosomal protein L16p/L10e family protein	0	0.33573	0.484534	0.852711	0	0.36016	0.548101	0	0	0.40429	0.1827	NA	NA	NA	NA	.	NA	NA	NA	NA	.
AT1G14330.1	1326		Galactose oxidase/kelch repeat superfamily protein	15.5564	11.6854	16.5974	17.9238	15.4415	14.1809	13.9778	13.8603	14.522	15.8487	14.12	0.236096	1	0.130213	0.109903	.	0.0270931	0.0649688	0.242904	0.109903	.
AT1G14340.1	735		RNA-binding (RRM/RBD/RNP motifs) family protein	17.1829	16.2477	16.9078	14.8721	10.7139	14.5222	17.069	10.8571	16.7222	13.3694	14.8828	0.204637	1	-0.209768	0.165373	.	0.498563	0.632948	0.111917	0.165373	.
AT1G14345.1	591		NAD(P)-linked oxidoreductase superfamily protein	181.788	193.537	185.63	219.522	202.726	184.254	126.753	94.0365	90.7798	202.167	103.856	0.251788	1	0.0938231	0.0818689	.	2.22055e-07	1.76211e-06	-0.424069	0.0818689	.
AT1G14350.1	1311	FLP, AtMYB124, MYB124	Duplicated homeodomain-like superfamily protein	9.16965	8.8111	6.20581	6.83953	6.86024	7.9219	2.65959	2.52247	2.59173	7.20722	2.59126	0.780107	1	-0.0492771	0.176507	.	2.3491e-06	1.58099e-05	-0.833255	0.176507	.
AT1G14360.1	996	ATUTR3, UTR3	UDP-galactose transporter 3	47.1762	36.3171	44.1592	37.8714	37.2852	35.8737	24.8742	22.3301	30.5749	37.0101	25.9264	0.308288	1	-0.0974688	0.0956682	.	0.0648317	0.132549	-0.176643	0.0956682	.
AT1G14370.1	1281	APK2A, PBL2	protein kinase 2A	13.4179	13.2188	12.3194	12.9428	11.7023	9.9411	25.3123	28.5678	31.392	11.5287	28.4241	0.45574	1	-0.0798404	0.107042	.	3.57885e-24	1.62277e-22	1.08567	0.107042	.
AT1G14380.1	1995	IQD28	IQ-domain 28	10.8236	11.8632	12.7128	13.4955	12.5674	12.924	13.1096	11.3795	10.0353	12.9956	11.5081	0.153684	1	0.133595	0.0936433	.	0.0217993	0.0541051	0.214803	0.0936433	.
AT1G14380.2	1809	IQD28	IQ-domain 28	0	0	0	0	0	0	0	0	0	0	0	NA	NA	NA	NA	.	NA	NA	NA	NA	.
AT1G14390.1	2244		Leucine-rich repeat protein kinase family protein	1.75809	1.96954	2.48322	1.83433	1.4334	1.71633	0.987156	0.461172	1.16653	1.66136	0.87162	0.622429	1	-0.19074	0.38736	.	0.0682919	0.138081	-0.706187	0.38736	.
AT1G14400.1	459	UBC1, ATUBC1	ubiquitin carrier protein 1	164.388	160.954	162.914	178.564	192.293	163.423	130.181	161.043	186.695	178.093	159.306	0.365734	1	0.0940565	0.103988	.	0.00851134	0.0242653	0.273601	0.103988	.
AT1G14410.1	792	ATWHY1, PTAC1, WHY1	ssDNA-binding transcriptional regulator	30.6393	39.2046	32.411	28.4215	32.0806	28.6952	21.816	32.6985	22.1342	29.7324	25.5496	0.414698	1	-0.126954	0.155647	.	0.476847	0.613027	-0.110725	0.155647	.
AT1G14420.1	1380	AT59	Pectate lyase family protein	0	0.059819	0	0	0	0.073242	0	0	0.069011	0.024414	0.0230037	NA	NA	NA	NA	.	NA	NA	NA	NA	.
AT1G14430.1	1695		glyoxal oxidase-related protein	3.2357	3.57566	3.32349	3.53341	2.80939	2.3633	0.575249	0.694356	0.307724	2.90203	0.525776	0.702416	1	-0.137345	0.359485	.	1.45587e-05	8.4361e-05	-1.55846	0.359485	.
AT1G14440.1	939	AtHB31, HB31, ZHD4	homeobox protein 31	11.8296	11.735	9.67615	8.05956	9.53121	9.89575	3.01837	2.71398	4.83119	9.16217	3.52118	0.540475	1	-0.135633	0.221588	.	0.000706254	0.0027816	-0.75055	0.221588	.
AT1G14450.1	222		NADH dehydrogenase (ubiquinone)s	525.673	661.553	484.499	451.984	759.328	488.565	958.998	1045.75	1109.26	566.625	1038.01	0.840452	1	0.0343571	0.170663	.	2.13772e-08	1.99353e-07	0.955792	0.170663	.
AT1G14455.1	294		unknown protein; FUNCTIONS IN: molecular_function unknown; INVOLVED IN: biological_process unknown; LOCATED IN: endomembrane system; Has 30201 Blast hits to 17322 proteins in 780 species: Archae - 12; Bacteria - 1396; Metazoa - 17338; Fungi - 3422; Plants - 5037; Viruses - 0; Other Eukaryotes - 2996 (source: NCBI BLink).	0	0	0	0	4.35103	0	0	5.97719	0	1.45034	1.9924	NA	NA	NA	NA	.	NA	NA	NA	NA	.
AT1G14460.1	3351		AAA-type ATPase family protein	5.01084	4.14457	5.17561	5.23419	5.78258	5.37477	3.80632	3.01467	4.1371	5.46385	3.6527	0.159818	1	0.169359	0.120482	.	0.585983	0.708002	-0.0656223	0.120482	.
AT1G14470.1	1623		Pentatricopeptide repeat (PPR) superfamily protein	1.13581	0.589824	0.959734	0.604795	0.629284	0.446216	0.391572	0	0.147002	0.560098	0.179525	0.545753	1	-0.387956	0.642166	.	0.00787535	0.0227461	-1.70647	0.642166	.
AT1G14480.1	1326		Ankyrin repeat family protein	5.34443	4.14058	4.25072	3.24121	1.27174	1.68327	0.536177	1.56713	0.721131	2.06541	0.941479	0.210512	1	-0.808687	0.645834	.	0.038325	0.0863311	-1.33776	0.645834	.
AT1G14480.2	1197		Ankyrin repeat family protein	0	0	0	0	0	0	0	0	0	0	0	NA	NA	NA	NA	.	NA	NA	NA	NA	.
AT1G14490.1	621		Predicted AT-hook DNA-binding family protein	1.03648	1.13289	0.869316	1.77687	0.76661	1.18787	2.51632	2.83859	0.798031	1.24378	2.05098	0.851521	1	0.133263	0.711957	.	0.358134	0.498685	0.654236	0.711957	.
AT1G14500.1	1311		Ankyrin repeat family protein	0.06285	0.21034	0.206376	0.158178	0.123857	0.25112	0.116394	0	0	0.177718	0.038798	NA	NA	NA	NA	.	NA	NA	NA	NA	.
AT1G14510.1	759	AL7	alfin-like 7	41.6848	45.8036	45.4709	40.5583	45.4794	45.4943	39.1303	36.5408	47.3807	43.844	41.0172	0.831034	1	0.0216165	0.101307	.	0.065593	0.133715	0.186526	0.101307	.
AT1G14520.1	936	MIOX1	myo-inositol oxygenase 1	0.410617	0	1.09628	0	0	0.978896	0	0	0	0.326299	0	NA	NA	NA	NA	.	NA	NA	NA	NA	.
AT1G14520.2	930	MIOX1	myo-inositol oxygenase 1	0	0.573291	0	0.775431	0.801564	1.08003	0	0.881813	0.687798	0.885674	0.523204	0.0665614	1	1.77162	0.965659	.	0.274883	0.408176	1.05439	0.965659	.
AT1G14530.1	882	THH1	Protein of unknown function (DUF1084)	5.66928	3.35729	4.50824	4.0927	7.68457	5.42245	5.36756	6.06581	5.53641	5.73324	5.65659	0.377151	1	0.250284	0.283397	.	0.0842903	0.163109	0.489232	0.283397	.
AT1G14540.1	948		Peroxidase superfamily protein	2.3531	2.98504	2.73033	18.0626	5.77263	2.00384	141.882	172.596	95.6726	8.61304	136.717	0.13559	1	0.80728	0.540921	.	1.13766e-14	2.31887e-13	4.17745	0.540921	.
AT1G14549.1	114		unknown protein; LOCATED IN: endomembrane system; Has 30201 Blast hits to 17322 proteins in 780 species: Archae - 12; Bacteria - 1396; Metazoa - 17338; Fungi - 3422; Plants - 5037; Viruses - 0; Other Eukaryotes - 2996 (source: NCBI BLink).	0	0	0	0	0	0	0	0	0	0	0	NA	NA	NA	NA	.	NA	NA	NA	NA	.
AT1G14550.1	966		Peroxidase superfamily protein	0.463591	0.979615	0.378211	4.30674	1.95722	0.246324	149.94	166.293	33.8112	2.17009	116.682	0.301545	1	0.833545	0.806819	.	4.61703e-11	6.32609e-10	5.31112	0.806819	.
AT1G14560.1	996		Mitochondrial substrate carrier family protein	10.2363	8.9643	9.72239	9.32257	8.36385	8.15231	4.91932	5.65682	3.36637	8.61291	4.64751	0.691539	1	-0.070668	0.17811	.	0.0130668	0.0350797	-0.442058	0.17811	.
AT1G14570.2	1407		UBX domain-containing protein	26.7605	22.868	28.6808	28.9748	26.5923	26.8941	26.6048	34.9152	32.2203	27.4871	31.2467	0.318678	1	0.0938741	0.0941398	.	3.83673e-08	3.42998e-07	0.5176	0.0941398	.
AT1G14570.3	1344		UBX domain-containing protein	0.714411	1.42735	0.876848	0.45217	0	1.44354	0.773188	0.717125	0	0.631905	0.496771	0.349952	1	-1.13485	1.21416	.	0.424376	0.563249	-0.969932	1.21416	.
AT1G14580.1	1404		C2H2-like zinc finger protein	15.2814	13.8289	14.7093	11.963	13.0396	13.2203	9.76425	8.60057	9.31391	12.741	9.22624	0.436149	1	-0.0967077	0.124189	.	0.460399	0.596963	-0.0916751	0.124189	.
AT1G14590.1	1161		Nucleotide-diphospho-sugar transferase family protein	6.62237	4.51213	6.30276	6.07533	4.85006	6.03868	5.13959	5.61531	5.92711	5.65469	5.56067	0.984766	1	-0.00385162	0.201714	.	0.42438	0.563249	0.161138	0.201714	.
[truncated: 31,087 more rows]

## Sheet: LCC vs mock
	target_id	pval	qval	b	se_b	mean_obs	var_obs	tech_var	sigma_sq	smooth_sigma_sq	final_sigma_sq
[truncated: 32,875 more rows]

[truncated: 5 more sheets: HCC vs mock, DEGs LCC, DEGs HCC, GO LCC, GO HCC]
